# Supplementary material for: catena-Poly[[tris[silver(I)-μ-4,4′-bi­pyridine-κ2 N:N′]] tris­(perchlorate) di­hydrate]
Source: Acta Crystallogr Sect E Struct Rep Online. 2011 Oct 8;67(Pt 11):m1505. doi: 10.1107/S1600536811040153 (PMC3246936; doi:10.1107/S1600536811040153)
Supplement: Supplementary file 1 [file e-67-m1505-sup1.cif]

##############################################################################
#                                                                            #
# This CIF contains the data in a paper accepted for publication in          #
# Acta Crystallographica Section E. It conforms to the requirements of       #
# Notes for Authors for Acta Crystallographica Section E, and has been       #
# peer reviewed under the auspices of the IUCr Commission on Journals.       #
#                                                                            #
# Full details of the Crystallographic Information File format               #
# are given in the paper "The Crystallographic Information File (CIF):       #
# a New Standard Archive File for Crystallography" by S. R. Hall, F. H.      #
# Allen and I. D. Brown [Acta Cryst. (1991), A47, 655-685].                  #
#                                                                            #
# The current version of the core CIF dictionary is obtainable from          #
# ftp://ftp.iucr.org/pub/cif_core.dic.                                       #
#                                                                            #
# Software is freely available for graphical display of the structure(s)     #
# in this CIF. For information consult the CIF software page                 #
# http://www.iucr.org/resources/cif/software.                                #
#                                                                            #
# This file may be used for bona fide research purposes within the           #
# scientific community so long as proper attribution is given to the journal # 
# article from which it was obtained.                                        #
#                                                                            #
##############################################################################
data_I
_audit_creation_method     SHELXL-97
_chemical_name_systematic
;
<i>catena</i>-Poly[tris[silver(I)-\m-4,4'-bipyridine-\k^2^<i>N</i>:<i>N</i>']
tris(perchlorate) dihydrate]
;
_chemical_name_common     ?
_chemical_formula_moiety     '(C30 H24 Ag3 N6 3+), 3(Cl O4 -), 2(H2 O)'
_chemical_formula_sum     'C30 H28 Ag3 Cl3 N6 O14'
_chemical_formula_iupac     '[Ag3 (C10 H8 N2)3] (Cl O4)3, 2H2 O'
_chemical_formula_weight     1126.54
_chemical_melting_point     ?
_symmetry_cell_setting     monoclinic
_symmetry_space_group_name_H-M     'C 2/c'
_symmetry_space_group_name_Hall     '-C 2yc'
loop_
    _symmetry_equiv_pos_as_xyz
    'x, y, z'
    '-x, y, -z+1/2'
    'x+1/2, y+1/2, z'
    '-x+1/2, y+1/2, -z+1/2'
    '-x, -y, -z'
    'x, -y, z-1/2'
    '-x+1/2, -y+1/2, -z'
    'x+1/2, -y+1/2, z-1/2'
_cell_length_a     21.259(2)
_cell_length_b     15.7647(17)
_cell_length_c     20.949(3)
_cell_angle_alpha     90.00
_cell_angle_beta     148.768(5)
_cell_angle_gamma     90.00
_cell_volume     3640.4(9)
_cell_formula_units_Z     4
_cell_measurement_reflns_used     2263
_cell_measurement_theta_min     3.12
_cell_measurement_theta_max     28.99
_cell_measurement_temperature     296(2)
_exptl_crystal_description     block
_exptl_crystal_colour     colorless
_exptl_crystal_size_max     0.21
_exptl_crystal_size_mid     0.20
_exptl_crystal_size_min     0.19
_exptl_crystal_density_diffrn     2.056
_exptl_crystal_density_meas     ?
_exptl_crystal_density_method     'not measured'
_exptl_crystal_F_000     2216
_exptl_absorpt_coefficient_mu     1.895
_exptl_absorpt_correction_type     multi-scan
_exptl_absorpt_process_details     '(SADABS; Bruker, 2001)'
_exptl_absorpt_correction_T_min     0.6917
_exptl_absorpt_correction_T_max     0.7147
_exptl_special_details     ?
_diffrn_ambient_temperature     296(2)
_diffrn_radiation_type     MoK\a
_diffrn_radiation_wavelength     0.71073
_diffrn_radiation_source     'fine-focus sealed tube'
_diffrn_radiation_monochromator     graphite
_diffrn_measurement_device_type     'Bruker APEXII CCD'
_diffrn_measurement_method     '\f and \w'
_diffrn_detector_area_resol_mean     ?
_diffrn_reflns_number     7095
_diffrn_reflns_av_R_equivalents     0.0373
_diffrn_reflns_av_sigmaI/netI     0.0492
_diffrn_reflns_theta_min     3.19
_diffrn_reflns_theta_max     25.00
_diffrn_reflns_theta_full     25.00
_diffrn_measured_fraction_theta_max     0.982
_diffrn_measured_fraction_theta_full     0.982
_diffrn_reflns_limit_h_min     -25
_diffrn_reflns_limit_h_max     25
_diffrn_reflns_limit_k_min     -12
_diffrn_reflns_limit_k_max     18
_diffrn_reflns_limit_l_min     -23
_diffrn_reflns_limit_l_max     24
_diffrn_standards_number     ?
_diffrn_standards_interval_count     ?
_diffrn_standards_interval_time     ?
_diffrn_standards_decay_%     ?
_refine_special_details
;
;
_reflns_number_total     3145
_reflns_number_gt     2229
_reflns_threshold_expression     I>2\s(I)
_refine_ls_structure_factor_coef     Fsqd
_refine_ls_matrix_type     full
_refine_ls_R_factor_all     0.0839
_refine_ls_R_factor_gt     0.0615
_refine_ls_wR_factor_gt     0.1529
_refine_ls_wR_factor_ref     0.1696
_refine_ls_goodness_of_fit_ref     1.011
_refine_ls_restrained_S_all     1.011
_refine_ls_number_reflns     3145
_refine_ls_number_parameters     254
_refine_ls_number_restraints     0
_refine_ls_hydrogen_treatment     constr
_refine_ls_weighting_scheme     calc
_refine_ls_weighting_details
                 'calc w=1/[\s^2^(Fo^2^)+(0.0911P)^2^] where P=(Fo^2^+2Fc^2^)/3'
_atom_sites_solution_hydrogens     geom
_atom_sites_solution_primary     direct
_atom_sites_solution_secondary     difmap
_refine_ls_shift/su_max     0.001
_refine_ls_shift/su_mean     0.000
_refine_diff_density_max     1.870
_refine_diff_density_min     -1.068
_refine_ls_extinction_method     none
_refine_ls_extinction_coef     ?
loop_
    _atom_type_symbol
    _atom_type_description
    _atom_type_scat_dispersion_real
    _atom_type_scat_dispersion_imag
    _atom_type_scat_source
    'C' 'C' 0.0033 0.0016
                         'International Tables Vol C Tables 4.2.6.8 and 6.1.1.4'
    'H' 'H' 0.0000 0.0000
                         'International Tables Vol C Tables 4.2.6.8 and 6.1.1.4'
    'Ag' 'Ag' -0.8971 1.1015
                         'International Tables Vol C Tables 4.2.6.8 and 6.1.1.4'
    'Cl' 'Cl' 0.1484 0.1585
                         'International Tables Vol C Tables 4.2.6.8 and 6.1.1.4'
    'N' 'N' 0.0061 0.0033
                         'International Tables Vol C Tables 4.2.6.8 and 6.1.1.4'
    'O' 'O' 0.0106 0.0060
                         'International Tables Vol C Tables 4.2.6.8 and 6.1.1.4'
_computing_data_collection     'APEX2 (Bruker, 2007)'
_computing_cell_refinement     'SAINT (Bruker, 2007)'
_computing_data_reduction     'SAINT (Bruker, 2007)'
_computing_structure_solution     'SHELXS97 (Sheldrick, 2008)'
_computing_structure_refinement     'SHELXL97 (Sheldrick, 2008)'
_computing_molecular_graphics     'DIAMOND (Brandenburg, 1999)'
_computing_publication_material     'SHELXTL (Sheldrick, 2008)'
loop_
    _atom_site_type_symbol
    _atom_site_label
    _atom_site_fract_x
    _atom_site_fract_y
    _atom_site_fract_z
    _atom_site_U_iso_or_equiv
    _atom_site_adp_type
    _atom_site_calc_flag
    _atom_site_refinement_flags
    _atom_site_occupancy
    _atom_site_symmetry_multiplicity
    _atom_site_disorder_assembly
    _atom_site_disorder_group
    Ag Ag1 0.0000 0.45375(5) -0.2500 0.0566(3) Uani d S 1 2 . .
    Ag Ag2 0.59795(4) 0.05250(4) 0.68999(4) 0.0558(3) Uani d . 1 1 . .
    O O1 0.9612(11) 0.3396(11) 0.2576(10) 0.320(11) Uani d . 1 1 . .
    O O2 1.0878(12) 0.2447(7) 0.3549(11) 0.225(6) Uani d . 1 1 . .
    O O3 0.2999(8) 0.2382(7) 0.1888(9) 0.183(5) Uani d . 1 1 . .
    O O4 0.4471(17) 0.2642(6) 0.3825(14) 0.279(8) Uani d . 1 1 . .
    O O5 0.4822(10) 0.2063(8) 0.3197(13) 0.240(6) Uani d . 1 1 . .
    O O6 0.3993(6) 0.1309(6) 0.3237(6) 0.147(3) Uani d . 1 1 . .
    O O1W 0.1272(4) 0.2966(4) 0.1401(5) 0.0789(16) Uani d . 1 1 . .
    H H1WB 0.0798 0.2751 0.0713 0.118 Uiso d R 1 1 . .
    H H1WA 0.2000 0.2788 0.2016 0.118 Uiso d R 1 1 . .
    N N1 0.1878(5) 0.4546(3) -0.0596(5) 0.0465(14) Uani d . 1 1 . .
    N N2 0.4098(5) 0.0531(3) 0.4983(5) 0.0404(12) Uani d . 1 1 . .
    N N3 -0.2117(4) 0.0492(3) -0.1224(5) 0.0410(13) Uani d . 1 1 . .
    C C1 0.2488(6) 0.5264(4) -0.0009(6) 0.0390(14) Uani d . 1 1 . .
    H H1 0.2081 0.5774 -0.0424 0.047 Uiso calc R 1 1 . .
    C C2 0.3715(6) 0.5285(4) 0.1205(6) 0.0386(14) Uani d . 1 1 . .
    H H2 0.4115 0.5803 0.1582 0.046 Uiso calc R 1 1 . .
    C C3 0.4347(5) 0.4539(4) 0.1856(5) 0.0318(13) Uani d . 1 1 . .
    C C4 0.3680(6) 0.3788(4) 0.1220(7) 0.0522(17) Uani d . 1 1 . .
    H H4 0.4053 0.3266 0.1612 0.063 Uiso calc R 1 1 . .
    C C5 0.2469(6) 0.3825(5) 0.0010(6) 0.0560(19) Uani d . 1 1 . .
    H H5 0.2044 0.3319 -0.0402 0.067 Uiso calc R 1 1 . .
    C C6 0.3549(6) -0.0171(4) 0.4321(6) 0.0480(16) Uani d . 1 1 . .
    H H6 0.3989 -0.0675 0.4706 0.058 Uiso calc R 1 1 . .
    C C7 0.2379(5) -0.0197(4) 0.3112(5) 0.0459(16) Uani d . 1 1 . .
    H H7 0.2051 -0.0703 0.2679 0.055 Uiso calc R 1 1 . .
    C C8 0.1676(5) 0.0518(3) 0.2521(5) 0.0295(13) Uani d . 1 1 . .
    C C9 0.2230(6) 0.1252(4) 0.3215(6) 0.0461(16) Uani d . 1 1 . .
    H H9 0.1792 0.1755 0.2862 0.055 Uiso calc R 1 1 . .
    C C10 0.3441(6) 0.1232(4) 0.4441(6) 0.0524(17) Uani d . 1 1 . .
    H H10 0.3805 0.1729 0.4900 0.063 Uiso calc R 1 1 . .
    C C11 0.0359(5) 0.0509(3) 0.1213(5) 0.0279(12) Uani d . 1 1 . .
    C C12 -0.0267(5) -0.0238(4) 0.0584(5) 0.0318(13) Uani d . 1 1 . .
    H H12 0.0135 -0.0754 0.0971 0.038 Uiso calc R 1 1 . .
    C C13 -0.1494(5) -0.0225(4) -0.0625(5) 0.0382(14) Uani d . 1 1 . .
    H H13 -0.1898 -0.0737 -0.1032 0.046 Uiso calc R 1 1 . .
    C C14 -0.1510(6) 0.1215(4) -0.0627(6) 0.0534(18) Uani d . 1 1 . .
    H H14 -0.1926 0.1725 -0.1033 0.064 Uiso calc R 1 1 . .
    C C15 -0.0293(5) 0.1237(4) 0.0570(6) 0.0490(17) Uani d . 1 1 . .
    H H15 0.0094 0.1759 0.0948 0.059 Uiso calc R 1 1 . .
    Cl Cl1 1.0000 0.28764(14) 0.2500 0.0493(6) Uani d S 1 2 . .
    Cl Cl2 0.41235(16) 0.21081(11) 0.30907(16) 0.0539(5) Uani d . 1 1 . .
loop_
    _atom_site_aniso_label
    _atom_site_aniso_U_11
    _atom_site_aniso_U_22
    _atom_site_aniso_U_33
    _atom_site_aniso_U_12
    _atom_site_aniso_U_13
    _atom_site_aniso_U_23
    Ag1 0.0280(4) 0.0644(6) 0.0340(5) 0.000 0.0197(4) 0.000
    Ag2 0.0251(3) 0.0706(5) 0.0256(3) 0.0006(2) 0.0144(3) 0.0007(2)
    O1 0.233(13) 0.47(2) 0.132(8) 0.233(16) 0.137(10) 0.076(12)
    O2 0.310(15) 0.146(9) 0.195(10) 0.143(9) 0.212(11) 0.116(7)
    O3 0.136(6) 0.223(12) 0.165(8) 0.107(8) 0.125(7) 0.141(8)
    O4 0.51(2) 0.090(7) 0.279(15) -0.072(11) 0.343(19) -0.066(9)
    O5 0.218(9) 0.225(13) 0.388(15) 0.090(10) 0.277(12) 0.107(12)
    O6 0.101(5) 0.110(7) 0.090(5) -0.024(5) 0.060(5) 0.013(4)
    O1W 0.069(3) 0.069(4) 0.076(4) 0.002(3) 0.058(3) 0.003(3)
    N1 0.033(3) 0.048(4) 0.035(3) 0.002(2) 0.025(3) 0.002(3)
    N2 0.027(3) 0.040(3) 0.032(3) 0.000(2) 0.022(3) 0.003(2)
    N3 0.017(2) 0.051(4) 0.020(3) 0.001(2) 0.010(2) 0.006(2)
    C1 0.037(3) 0.034(3) 0.039(3) -0.001(3) 0.032(3) -0.003(3)
    C2 0.042(3) 0.030(3) 0.038(3) 0.001(3) 0.033(3) -0.001(3)
    C3 0.027(3) 0.041(4) 0.030(3) 0.000(2) 0.024(3) 0.000(3)
    C4 0.040(3) 0.031(4) 0.051(4) 0.000(3) 0.033(3) 0.001(3)
    C5 0.043(4) 0.042(4) 0.043(4) -0.006(4) 0.030(4) -0.007(4)
    C6 0.035(3) 0.043(4) 0.034(3) 0.012(3) 0.024(3) 0.004(3)
    C7 0.032(3) 0.043(4) 0.027(3) 0.003(3) 0.019(3) -0.006(3)
    C8 0.023(3) 0.033(3) 0.023(3) -0.002(2) 0.018(3) 0.000(2)
    C9 0.038(3) 0.023(3) 0.039(4) -0.007(3) 0.027(3) -0.001(3)
    C10 0.034(3) 0.037(4) 0.037(4) -0.009(3) 0.022(3) -0.006(3)
    C11 0.022(3) 0.028(3) 0.019(3) -0.004(2) 0.015(3) -0.002(2)
    C12 0.024(3) 0.031(3) 0.029(3) 0.005(2) 0.020(3) 0.003(3)
    C13 0.026(3) 0.041(3) 0.022(3) -0.004(3) 0.017(3) -0.007(3)
    C14 0.029(3) 0.035(4) 0.027(3) 0.004(3) 0.013(3) 0.010(3)
    C15 0.036(3) 0.031(4) 0.029(3) -0.004(3) 0.020(3) 0.005(3)
    Cl1 0.0637(15) 0.0265(11) 0.0578(15) 0.000 0.0520(14) 0.000
    Cl2 0.0567(11) 0.0389(9) 0.0568(11) 0.0052(8) 0.0470(10) 0.0060(8)
_geom_special_details
;
;
loop_
    _geom_bond_atom_site_label_1
    _geom_bond_atom_site_label_2
    _geom_bond_site_symmetry_2
    _geom_bond_distance
    _geom_bond_publ_flag
    Ag1 N1 . 2.149(6) ?
    Ag1 N1 2_554 2.149(6) ?
    Ag2 N3 1_656 2.151(5) ?
    Ag2 N2 . 2.158(6) ?
    O1 Cl1 . 1.27(3) ?
    O2 Cl1 . 1.325(9) ?
    O3 Cl2 . 1.396(8) ?
    O4 Cl2 . 1.295(10) ?
    O5 Cl2 . 1.30(3) ?
    O6 Cl2 . 1.379(8) ?
    O1W H1WB . 0.8500 ?
    O1W H1WA . 0.8500 ?
    N1 C1 . 1.323(8) ?
    N1 C5 . 1.324(9) ?
    N2 C6 . 1.320(8) ?
    N2 C10 . 1.323(8) ?
    N3 C13 . 1.328(8) ?
    N3 C14 . 1.329(8) ?
    C1 C2 . 1.389(9) ?
    C1 H1 . 0.9300 ?
    C2 C3 . 1.383(8) ?
    C2 H2 . 0.9300 ?
    C3 C4 . 1.400(8) ?
    C3 C3 2_655 1.475(12) ?
    C4 C5 . 1.378(10) ?
    C4 H4 . 0.9300 ?
    C5 H5 . 0.9300 ?
    C6 C7 . 1.353(8) ?
    C6 H6 . 0.9300 ?
    C7 C8 . 1.368(8) ?
    C7 H7 . 0.9300 ?
    C8 C9 . 1.383(8) ?
    C8 C11 . 1.492(8) ?
    C9 C10 . 1.385(9) ?
    C9 H9 . 0.9300 ?
    C10 H10 . 0.9300 ?
    C11 C15 . 1.364(8) ?
    C11 C12 . 1.377(8) ?
    C12 C13 . 1.386(7) ?
    C12 H12 . 0.9300 ?
    C13 H13 . 0.9300 ?
    C14 C15 . 1.374(8) ?
    C14 H14 . 0.9300 ?
    C15 H15 . 0.9300 ?
loop_
    _geom_angle_atom_site_label_1
    _geom_angle_atom_site_label_2
    _geom_angle_atom_site_label_3
    _geom_angle_site_symmetry_1
    _geom_angle_site_symmetry_3
    _geom_angle
    _geom_angle_publ_flag
    N1 Ag1 N1 . 2_554 179.3(3) ?
    N3 Ag2 N2 1_656 . 176.36(19) ?
    H1WB O1W H1WA . . 115.0 ?
    C1 N1 C5 . . 118.1(6) ?
    C1 N1 Ag1 . . 121.3(4) ?
    C5 N1 Ag1 . . 120.5(5) ?
    C6 N2 C10 . . 117.6(6) ?
    C6 N2 Ag2 . . 121.2(4) ?
    C10 N2 Ag2 . . 121.1(4) ?
    C13 N3 C14 . . 117.3(5) ?
    C13 N3 Ag2 . 1_454 123.0(4) ?
    C14 N3 Ag2 . 1_454 119.7(4) ?
    N1 C1 C2 . . 122.4(6) ?
    N1 C1 H1 . . 118.8 ?
    C2 C1 H1 . . 118.8 ?
    C3 C2 C1 . . 120.4(6) ?
    C3 C2 H2 . . 119.8 ?
    C1 C2 H2 . . 119.8 ?
    C2 C3 C4 . . 116.2(6) ?
    C2 C3 C3 . 2_655 121.7(4) ?
    C4 C3 C3 . 2_655 122.1(4) ?
    C5 C4 C3 . . 119.6(6) ?
    C5 C4 H4 . . 120.2 ?
    C3 C4 H4 . . 120.2 ?
    N1 C5 C4 . . 123.3(6) ?
    N1 C5 H5 . . 118.4 ?
    C4 C5 H5 . . 118.4 ?
    N2 C6 C7 . . 123.4(6) ?
    N2 C6 H6 . . 118.3 ?
    C7 C6 H6 . . 118.3 ?
    C6 C7 C8 . . 120.5(6) ?
    C6 C7 H7 . . 119.8 ?
    C8 C7 H7 . . 119.8 ?
    C7 C8 C9 . . 116.7(6) ?
    C7 C8 C11 . . 122.5(5) ?
    C9 C8 C11 . . 120.8(5) ?
    C8 C9 C10 . . 119.5(6) ?
    C8 C9 H9 . . 120.3 ?
    C10 C9 H9 . . 120.3 ?
    N2 C10 C9 . . 122.4(6) ?
    N2 C10 H10 . . 118.8 ?
    C9 C10 H10 . . 118.8 ?
    C15 C11 C12 . . 116.1(6) ?
    C15 C11 C8 . . 122.1(5) ?
    C12 C11 C8 . . 121.7(5) ?
    C11 C12 C13 . . 120.3(6) ?
    C11 C12 H12 . . 119.9 ?
    C13 C12 H12 . . 119.9 ?
    N3 C13 C12 . . 122.5(6) ?
    N3 C13 H13 . . 118.7 ?
    C12 C13 H13 . . 118.7 ?
    N3 C14 C15 . . 122.5(6) ?
    N3 C14 H14 . . 118.8 ?
    C15 C14 H14 . . 118.8 ?
    C11 C15 C14 . . 121.2(6) ?
    C11 C15 H15 . . 119.4 ?
    C14 C15 H15 . . 119.4 ?
    O1 Cl1 O1 2_755 . 99.3(17) ?
    O1 Cl1 O2 2_755 2_755 105.5(7) ?
    O1 Cl1 O2 . 2_755 113.2(9) ?
    O1 Cl1 O2 2_755 . 113.2(9) ?
    O1 Cl1 O2 . . 105.5(7) ?
    O2 Cl1 O2 2_755 . 118.6(12) ?
    O4 Cl2 O5 . . 115.0(10) ?
    O4 Cl2 O6 . . 110.4(7) ?
    O5 Cl2 O6 . . 109.2(6) ?
    O4 Cl2 O3 . . 107.5(9) ?
    O5 Cl2 O3 . . 105.6(7) ?
    O6 Cl2 O3 . . 108.9(5) ?
loop_
    _geom_torsion_atom_site_label_1
    _geom_torsion_atom_site_label_2
    _geom_torsion_atom_site_label_3
    _geom_torsion_atom_site_label_4
    _geom_torsion_site_symmetry_1
    _geom_torsion_site_symmetry_2
    _geom_torsion_site_symmetry_3
    _geom_torsion_site_symmetry_4
    _geom_torsion
    _geom_torsion_publ_flag
    C5 N1 C1 C2 . . . . 0.5(10) ?
    Ag1 N1 C1 C2 . . . . -177.1(4) ?
    N1 C1 C2 C3 . . . . -0.8(9) ?
    C1 C2 C3 C4 . . . . 0.2(9) ?
    C1 C2 C3 C3 . . . 2_655 179.6(6) ?
    C2 C3 C4 C5 . . . . 0.8(10) ?
    C3 C3 C4 C5 2_655 . . . -178.7(7) ?
    C1 N1 C5 C4 . . . . 0.5(11) ?
    Ag1 N1 C5 C4 . . . . 178.1(6) ?
    C3 C4 C5 N1 . . . . -1.1(11) ?
    C10 N2 C6 C7 . . . . 4.0(10) ?
    Ag2 N2 C6 C7 . . . . -178.7(5) ?
    N2 C6 C7 C8 . . . . -3.6(11) ?
    C6 C7 C8 C9 . . . . 1.2(9) ?
    C6 C7 C8 C11 . . . . -175.4(6) ?
    C7 C8 C9 C10 . . . . 0.5(9) ?
    C11 C8 C9 C10 . . . . 177.2(6) ?
    C6 N2 C10 C9 . . . . -2.1(10) ?
    Ag2 N2 C10 C9 . . . . -179.5(5) ?
    C8 C9 C10 N2 . . . . -0.1(10) ?
    C7 C8 C11 C15 . . . . -169.4(6) ?
    C9 C8 C11 C15 . . . . 14.1(9) ?
    C7 C8 C11 C12 . . . . 10.0(9) ?
    C9 C8 C11 C12 . . . . -166.5(5) ?
    C15 C11 C12 C13 . . . . -1.4(8) ?
    C8 C11 C12 C13 . . . . 179.1(5) ?
    C14 N3 C13 C12 . . . . 1.3(9) ?
    Ag2 N3 C13 C12 1_454 . . . 179.9(4) ?
    C11 C12 C13 N3 . . . . -0.1(9) ?
    C13 N3 C14 C15 . . . . -1.0(10) ?
    Ag2 N3 C14 C15 1_454 . . . -179.7(5) ?
    C12 C11 C15 C14 . . . . 1.7(9) ?
    C8 C11 C15 C14 . . . . -178.8(6) ?
    N3 C14 C15 C11 . . . . -0.5(11) ?
loop_
    _geom_hbond_atom_site_label_D
    _geom_hbond_atom_site_label_H
    _geom_hbond_atom_site_label_A
    _geom_hbond_site_symmetry_A
    _geom_hbond_distance_DH
    _geom_hbond_distance_HA
    _geom_hbond_distance_DA
    _geom_hbond_angle_DHA
    O1W H1WB O4 8_455 0.85 2.21 3.060(15) 173
    O1W H1WA O3 . 0.85 2.44 2.99(3) 123
data_global
_journal_date_recd_electronic     2011-09-04
_journal_date_accepted     2011-09-29
_journal_name_full     'Acta Crystallographica, Section E'
_journal_year     2011
_journal_volume     67
_journal_issue     11
_journal_page_first     m1505
_journal_page_last     m1505
_journal_paper_category     QM
_journal_coeditor_code     HY2472
_publ_contact_author_name     'Xiao-Ming Hu'
_publ_contact_author_address
;
College of Chemistry and Chemical Engineering
Pingdingshan University
Pingdingshan 467000, Henan
People's Republic of China
;
_publ_contact_author_email     'xiaominghu10@163.com'
_publ_contact_author_fax     ?
_publ_contact_author_phone     ?
_publ_section_title
;\
<i>catena</i>-Poly[tris[silver(I)-\m-4,4'-bipyridine-\k^2^<i>N</i>:<i>N</i>']
tris(perchlorate) dihydrate]
;
loop_
    _publ_author_name
    _publ_author_footnote
    _publ_author_address
    'Hu, Xiao-Ming' .
;
College of Chemistry and Chemical Engineering
Pingdingshan University
Pingdingshan 467000, Henan
People's Republic of China
;
    'Li, Fu-An' .
;
College of Chemistry and Chemical Engineering
Pingdingshan University
Pingdingshan 467000, Henan
People's Republic of China
;
