# Supplementary material for: catena-Poly[[tris[silver(I)-μ-4,4′-bi­pyridine-κ2 N:N′]] tris­(perchlorate) di­hydrate]
Source: Acta Crystallogr Sect E Struct Rep Online. 2011 Oct 8;67(Pt 11):m1505. doi: 10.1107/S1600536811040153 (PMC3246936; doi:10.1107/S1600536811040153)
Supplement: Supplementary file 2 [file e-67-m1505-Isup2.hkl]

# 
# h,k,l, Fc-squared, Fo-squared, sigma(Fo-squared) and status flag 
# 
data_I
_shelx_title ' c in  C2/c' 
_shelx_refln_list_code          4 
_shelx_F_calc_maximum     1166.92 
_exptl_crystal_F_000      2216.00 
_reflns_d_resolution_high  0.8410 
 
loop_ 
 _symmetry_equiv_pos_as_xyz 
 'x, y, z' 
 '-x, y, -z+1/2' 
 'x+1/2, y+1/2, z' 
 '-x+1/2, y+1/2, -z+1/2' 
 '-x, -y, -z' 
 'x, -y, z-1/2' 
 '-x+1/2, -y+1/2, -z' 
 'x+1/2, -y+1/2, z-1/2' 
 
_cell_length_a    21.2590 
_cell_length_b    15.7647 
_cell_length_c    20.9490 
_cell_angle_alpha  90.000 
_cell_angle_beta  148.768 
_cell_angle_gamma  90.000 
 
_shelx_F_squared_multiplier     1.000 
 
loop_ 
 _refln_index_h 
 _refln_index_k 
 _refln_index_l 
 _refln_F_squared_calc 
 _refln_F_squared_meas 
 _refln_F_squared_sigma 
 _refln_observed_status 
   4   0   0    13777.13    13309.26    580.95 o 
   6   0   0     8878.96     7918.83    306.22 o 
   8   0   0    26741.92    30801.13   1419.06 o 
  10   0   0    32497.04    36447.51   1687.94 o 
  12   0   0    12196.59    11427.19   1060.56 o 
   3   1   0     5130.85     5736.71    267.41 o 
   5   1   0    43842.97    43065.75    908.18 o 
   9   1   0    33527.72    34733.14   1092.25 o 
  11   1   0    39278.03    38786.46   1314.22 o 
  13   1   0      676.09      573.77    134.95 o 
   4   2   0      697.20      615.99     54.25 o 
   6   2   0     1007.47      975.92    168.01 o 
   8   2   0     8756.38     8983.35    374.60 o 
  10   2   0     9872.15    10782.13    602.33 o 
  12   2   0     3501.41     3412.69    339.36 o 
   1   3   0       48.98       89.63     44.81 o 
   3   3   0      224.91      187.09     35.07 o 
   5   3   0     1324.23     1367.86    109.07 o 
   7   3   0      532.46      526.63     68.98 o 
   9   3   0     7356.71     7527.86    357.90 o 
  11   3   0     6915.81     6663.30    368.38 o 
   0   4   0   129866.02   144639.84   1971.75 o 
   2   4   0    20391.60    24567.81    603.97 o 
   4   4   0       36.29       29.88     32.99 o 
   6   4   0      358.04      434.64     75.65 o 
   8   4   0      947.29     1095.70    127.28 o 
  10   4   0     4457.72     4509.63    291.92 o 
  12   4   0     1348.05     1229.13    275.62 o 
   1   5   0    24071.63    27624.02    696.16 o 
   3   5   0      319.52      256.22     52.27 o 
   5   5   0       87.42      147.24     65.21 o 
   7   5   0      213.73      226.90     60.37 o 
   9   5   0      616.20      554.14    118.16 o 
  11   5   0      187.09      191.80     91.26 o 
   0   6   0    25786.53    25976.32   1015.75 o 
   2   6   0     7363.41     7194.15    401.37 o 
   4   6   0     1727.40     1464.42    209.13 o 
   6   6   0     2287.45     2590.05    237.27 o 
   8   6   0      110.87       51.41     40.96 o 
  10   6   0     5180.57     4945.32    415.22 o 
  12   6   0      532.31      579.19    157.42 o 
   1   7   0    84833.57    82920.16   1429.77 o 
   3   7   0      284.81       67.72    119.50 o 
   5   7   0     9489.92     8828.06    791.69 o 
   9   7   0    13873.08    13027.41    654.42 o 
  11   7   0     6813.73     6616.34   1038.16 o 
   0   8   0    39041.43    41212.57   1508.69 o 
   2   8   0    27228.12    25674.17    860.40 o 
   4   8   0     3221.27     4287.06    552.69 o 
   6   8   0     5263.81     4809.88    627.38 o 
   8   8   0       90.07      144.22    418.25 o 
  10   8   0    20430.09    22524.53   1217.41 o 
   1   9   0    18479.37    17418.69    759.61 o 
   3   9   0      160.95       80.91     60.78 o 
   5   9   0     5186.03     5004.06    657.25 o 
   7   9   0      232.95      567.63    224.06 o 
   9   9   0     9308.89     8887.81    985.88 o 
  11   9   0     5960.09     7445.34   1314.50 o 
   0  10   0    48130.70    48322.82   1867.19 o 
   2  10   0     7406.89     6514.37    491.07 o 
   4  10   0      582.06      344.21    121.12 o 
   6  10   0      630.71      642.31    253.94 o 
   8  10   0      126.50        0.00    134.44 o 
  10  10   0     9292.07     9574.94   1075.50 o 
   1  11   0    19907.33    22484.89    949.91 o 
   3  11   0     1370.51     1438.03    240.19 o 
   5  11   0     2580.02     2156.60    314.77 o 
   7  11   0      129.28      102.43     65.29 o 
   9  11   0     7413.55     6960.88    941.06 o 
   0  12   0   100124.66   112987.27   3166.75 o 
   2  12   0     8163.97     9871.88    665.18 o 
   4  12   0      103.95      109.28    149.38 o 
   6  12   0      175.18      280.23    129.20 o 
   8  12   0     2307.61     2782.31    401.37 o 
  10  12   0     3348.51     2494.56    582.56 o 
   1  13   0     1719.13     1949.60    295.75 o 
   3  13   0      715.61      634.62    174.04 o 
   5  13   0       97.20      299.71    161.43 o 
   7  13   0       72.83       32.86     78.69 o 
   9  13   0     1068.61     1015.75    373.44 o 
   0  14   0      482.15      433.19    239.00 o 
   2  14   0      370.06      339.41     88.22 o 
   4  14   0      366.70      152.52    119.50 o 
   6  14   0      381.96      411.55    152.88 o 
   8  14   0      178.04      149.38    179.25 o 
   3  15   0       96.79       36.41     82.54 o 
   5  15   0     1844.92     1723.61    337.50 o 
   7  15   0       37.86        0.00     78.68 o 
   0  16   0      269.97      537.75    298.75 o 
   4  16   0      662.33      674.18    236.07 o 
   6  16   0       68.84      131.12     93.31 o 
   1  17   0       83.06        0.00     52.81 o 
   3  17   0       96.20      288.79    149.38 o 
   5  17   0      603.53      373.44    179.56 o 
   0  18   0     2570.99     2539.38    597.50 o 
   2  18   0      811.49      742.91    254.76 o 
 -13   1   1      679.08      483.21    126.29 o 
 -11   1   1      152.86      239.71    110.53 o 
  -9   1   1      296.34      243.89     52.56 o 
  -7   1   1     1762.06     1683.09    130.42 o 
  -5   1   1      602.37      484.31     60.62 o 
  -3   1   1     6531.98     7467.85    138.83 o 
   1   1   1      676.72      930.37     89.32 o 
   3   1   1     1876.87     1432.89    126.29 o 
   5   1   1     1671.60     1253.63    174.04 o 
   7   1   1      167.91       80.40     27.35 o 
   9   1   1      388.34      316.68     99.43 o 
  11   1   1      143.01      181.74    121.55 o 
 -12   2   1      936.87     1015.95    178.46 o 
 -10   2   1      455.96      553.65     85.57 o 
  -8   2   1     1004.67     1209.18    124.07 o 
  -6   2   1    23875.50    26810.24    874.00 o 
  -4   2   1    20835.25    23310.38    537.70 o 
  -2   2   1     1880.68     1838.41    126.75 o 
   0   2   1     1496.33     1370.09    105.62 o 
   2   2   1      776.36      776.31     69.47 o 
   4   2   1    32501.98    33558.16   1050.71 o 
   6   2   1    13270.19    13419.24    616.21 o 
   8   2   1     1198.92      989.41    197.37 o 
  10   2   1     1587.90     1841.81    236.53 o 
  12   2   1       89.40       59.35    116.28 o 
 -13   3   1     5452.70     5469.82    499.32 o 
 -11   3   1     1277.14     1251.97    157.31 o 
  -9   3   1     2078.19     2603.68    195.56 o 
  -7   3   1    16077.25    15257.37    553.82 o 
  -5   3   1   105104.68   115521.83   2260.15 o 
  -3   3   1    86860.17    92794.09    955.79 o 
  -1   3   1     4534.89     3717.26    193.49 o 
   1   3   1    17227.55    15363.10    342.71 o 
   3   3   1     3947.89     3393.66    153.13 o 
   5   3   1    53315.82    61623.49   1329.38 o 
   7   3   1    28988.82    35141.80    876.43 o 
   9   3   1      103.68      164.59     75.46 o 
  11   3   1     2545.68     2503.09    302.35 o 
 -12   4   1     1121.24     1670.05    187.81 o 
 -10   4   1     7771.12     6962.89    350.48 o 
  -6   4   1   110476.27   114509.12   1305.33 o 
  -4   4   1    75435.33    75000.81    693.94 o 
  -2   4   1    19775.32    19458.77    512.40 o 
   0   4   1    22477.49    19294.29    545.22 o 
   2   4   1      805.56      825.67     75.06 o 
   4   4   1    62924.25    66665.77    856.36 o 
   6   4   1   113550.24   126896.50   1895.16 o 
   8   4   1    14716.74    14846.56    513.80 o 
  10   4   1     2351.30     2887.16    263.04 o 
 -13   5   1     6583.61     7536.48    649.52 o 
 -11   5   1      279.60      448.56    135.70 o 
  -9   5   1      417.34      299.70     83.81 o 
  -7   5   1     9456.27    10465.09    440.17 o 
  -5   5   1   113697.81   126564.23   1728.76 o 
  -3   5   1   115683.38   129075.02   1608.39 o 
  -1   5   1       45.49       72.46     32.32 o 
   1   5   1    20360.21    19134.94    866.38 o 
   3   5   1    12318.76    11557.56    432.10 o 
   5   5   1   110152.23   114277.96   2128.59 o 
   7   5   1     1758.37     1750.45    158.67 o 
   9   5   1       19.72      204.02    182.58 o 
  11   5   1     2008.80     2169.98    276.40 o 
 -12   6   1     1575.11     1552.40    245.93 o 
 -10   6   1     2250.62     2273.62    257.04 o 
  -8   6   1     1308.29     1947.29    284.60 o 
  -6   6   1    20564.90    25779.50    865.34 o 
  -4   6   1    14172.49    15176.50    881.31 o 
  -2   6   1    28914.71    29122.46    778.20 o 
   0   6   1     9733.85     8427.51    422.10 o 
   2   6   1      266.37      235.55     68.05 o 
   4   6   1    39567.52    41588.88   1210.48 o 
   6   6   1    55580.18    61640.81   1430.92 o 
   8   6   1     3933.88     3725.60    336.54 o 
  10   6   1      996.50     1132.23    191.07 o 
 -13   7   1     3257.18     3751.53    873.84 o 
  -9   7   1      240.32      302.93    216.59 o 
  -7   7   1     6548.79     6737.59    717.00 o 
  -5   7   1    36521.01    39584.38   1568.44 o 
  -3   7   1    86869.54    92741.45   1509.51 o 
  -1   7   1       60.23       62.95     36.77 o 
   1   7   1    10763.73     8812.70    491.07 o 
   3   7   1     3369.69     3166.75    448.13 o 
   5   7   1    43196.18    48766.37   1000.80 o 
   7   7   1      176.08      384.18    104.64 o 
   9   7   1      106.80      551.97    167.36 o 
  11   7   1      385.37      478.00    283.81 o 
 -12   8   1      200.63      738.73    298.75 o 
 -10   8   1      605.75     1082.07    265.48 o 
  -8   8   1      696.79     1787.45    911.19 o 
  -6   8   1    30639.89    31712.32   1538.56 o 
  -4   8   1     8226.78     6046.16    416.31 o 
  -2   8   1     5743.67     5386.60    390.38 o 
   0   8   1      778.12      574.02    121.12 o 
   2   8   1       91.28      121.29     52.28 o 
   4   8   1    13239.39    13727.56   1015.75 o 
   6   8   1    34738.26    36701.45   1762.63 o 
   8   8   1     7006.94     7291.53    582.56 o 
  10   8   1        2.22      401.45    276.34 o 
 -11   9   1       55.42      859.35    455.59 o 
  -9   9   1       67.88        0.00    179.25 o 
  -7   9   1     4723.03     3629.81    552.69 o 
  -5   9   1     8603.00     7573.30    516.27 o 
  -3   9   1     4597.15     4134.36    369.23 o 
  -1   9   1      330.77      278.83     93.31 o 
   1   9   1      966.74      710.65    150.71 o 
   3   9   1     1245.78      913.39    190.12 o 
   5   9   1     5977.33     5377.50    687.13 o 
   7   9   1      919.98      866.38    283.81 o 
   9   9   1      341.01      463.06    239.00 o 
 -10  10   1     1259.04     1284.63    388.38 o 
  -8  10   1       34.08        0.00    149.38 o 
  -6  10   1      890.65     1348.17    218.81 o 
  -4  10   1     1658.37     1959.59    269.19 o 
  -2  10   1       61.61        0.00     35.85 o 
   0  10   1     2712.17     2344.85    290.32 o 
   2  10   1      616.71      415.65    121.12 o 
   4  10   1      121.16       81.33     82.16 o 
   6  10   1     1752.69     2345.19    463.06 o 
   8  10   1       70.90      253.94    224.06 o 
  10  10   1      324.85      537.75    239.00 o 
 -11  11   1      709.64      717.00    328.63 o 
  -9  11   1      660.94      836.50    313.69 o 
  -7  11   1     1589.79     1377.63    232.37 o 
  -5  11   1    11177.80    12080.96    703.91 o 
  -3  11   1     2519.07     2998.67    331.59 o 
  -1  11   1     2144.65     1875.40    274.62 o 
   1  11   1     3078.26     2867.41    343.16 o 
   3  11   1      114.47      140.41     67.22 o 
   5  11   1     5626.85     5993.89    538.68 o 
   7  11   1     2333.40     2315.31    507.88 o 
   9  11   1       10.64        0.00     59.75 o 
 -10  12   1      895.72     1314.50    418.25 o 
  -8  12   1      228.71      381.97    130.58 o 
  -6  12   1     3468.86     3207.05    384.55 o 
  -4  12   1     4855.15     4939.73    473.90 o 
  -2  12   1        0.47        0.00     82.54 o 
   0  12   1      941.95      849.50    186.63 o 
   2  12   1      593.91      625.45    157.42 o 
   4  12   1     2968.64     2657.71    374.85 o 
   6  12   1     1947.02     2009.79    327.43 o 
   8  12   1       49.82      104.56    149.38 o 
  -9  13   1      904.91     1000.81    373.44 o 
  -7  13   1      186.98      149.38     71.70 o 
  -5  13   1      480.36      220.55    104.56 o 
  -3  13   1       64.16        0.00    104.05 o 
  -1  13   1      678.26      859.74    233.28 o 
   1  13   1      262.28      184.68     57.38 o 
   3  13   1       23.42       24.44     57.38 o 
   5  13   1      186.63      306.22    110.53 o 
   7  13   1     1384.57     1619.76    314.77 o 
  -8  14   1        6.03        0.00     74.69 o 
  -6  14   1     5463.84     4919.75    523.07 o 
  -4  14   1     6147.30     5483.27    537.44 o 
  -2  14   1      193.95        0.00     93.31 o 
   0  14   1       48.92      293.15    171.78 o 
   2  14   1       70.77      104.56    126.97 o 
   4  14   1     7044.87     5888.92    585.57 o 
   6  14   1     2309.74     2363.29    372.18 o 
  -7  15   1     1597.97     1393.50    286.88 o 
  -5  15   1    11125.58    10509.43    782.60 o 
  -3  15   1     3067.25     3383.54    438.24 o 
  -1  15   1       26.60      590.03    253.50 o 
   1  15   1      237.97      290.98    131.71 o 
   3  15   1      826.66      986.79    258.62 o 
   5  15   1     3538.04     3512.96    469.94 o 
  -6  16   1     6305.39     6176.89    640.16 o 
  -4  16   1     4959.77     4941.34    558.61 o 
  -2  16   1      604.09      473.02    168.36 o 
   0  16   1       83.36       68.29     55.48 o 
   2  16   1        0.00       54.48     68.94 o 
   4  16   1     4912.24     4353.83    540.21 o 
  -5  17   1      645.04      544.15    179.25 o 
  -3  17   1      137.87       81.76     82.16 o 
  -1  17   1       56.34      226.73    146.75 o 
   1  17   1        0.40       70.61     57.38 o 
   3  17   1       99.46      416.49    178.63 o 
  -4  18   1      458.29      266.58    109.20 o 
  -2  18   1       35.37      227.80    165.07 o 
   0  18   1      105.08      257.03    141.91 o 
   2  18   1       74.63       59.75    126.97 o 
 -14   0   2     2323.96     2509.50    507.88 o 
 -12   0   2     2078.00     1538.56    358.50 o 
 -10   0   2    80263.17    99319.47   2404.94 o 
  -8   0   2    59285.77    70509.03   1852.25 o 
  -6   0   2     8088.03     7770.35    246.20 o 
  -4   0   2    30244.75    26855.46    445.68 o 
   0   0   2   249974.41   304844.56   2390.00 o 
   2   0   2   376809.28   443434.72   3749.31 o 
   6   0   2    22955.75    20882.63   1195.00 o 
   8   0   2      524.97      941.06    328.63 o 
  10   0   2    18244.18    16027.94   1254.75 o 
 -13   1   2     2020.45     2559.92    286.31 o 
 -11   1   2    11657.88    11097.91    521.23 o 
  -9   1   2    56126.81    63059.35   1561.32 o 
  -7   1   2   107481.85   113098.76   2758.27 o 
  -5   1   2     5782.49     5273.18    118.01 o 
  -3   1   2     7267.05     6463.81    214.80 o 
   1   1   2   273190.97   328081.50   2025.92 o 
   3   1   2   179349.16   223726.16   3764.25 o 
   5   1   2     1324.75     1316.02    205.76 o 
   7   1   2     5103.12     5355.92    463.31 o 
   9   1   2     7901.89     8168.39    612.35 o 
  11   1   2    11442.25    10549.69    781.40 o 
 -14   2   2     1207.71     1292.48    274.62 o 
 -12   2   2      176.62       93.89     59.14 o 
 -10   2   2    13124.69    11964.81    337.96 o 
  -8   2   2    26061.28    24419.57    456.97 o 
  -6   2   2      336.63      342.42     33.33 o 
  -4   2   2       15.87       34.85     12.84 o 
   0   2   2       63.21      107.45     25.16 o 
   2   2   2    38525.94    44525.50   1531.09 o 
   4   2   2      344.84      421.70     93.31 o 
   6   2   2     1832.27     1996.52    278.56 o 
   8   2   2        1.38       77.68    156.84 o 
  10   2   2     7228.91     7536.00    674.24 o 
 -13   3   2      538.73      548.56    144.96 o 
 -11   3   2     2700.37     2253.99    187.72 o 
  -9   3   2    11926.69    12322.71    393.82 o 
  -7   3   2    17451.57    16250.21    533.31 o 
  -5   3   2       12.55       10.66     22.91 o 
  -3   3   2       45.35       53.35     43.76 o 
   1   3   2      255.75      265.09     48.53 o 
   3   3   2     6140.73     7189.79    307.61 o 
   5   3   2       37.92       32.95     54.17 o 
   7   3   2      303.20      164.31    141.91 o 
   9   3   2     2375.45     2301.28    297.53 o 
  11   3   2     2113.15     2164.77    278.42 o 
 -14   4   2        8.95      213.12     89.63 o 
 -12   4   2     1859.88     1771.91    183.95 o 
 -10   4   2     1860.15     2027.27    170.86 o 
  -8   4   2     6869.26     7697.07    284.87 o 
  -6   4   2     1470.55     1452.44    131.71 o 
  -4   4   2      410.36      178.10    119.50 o 
  -2   4   2      421.94      470.57     61.48 o 
   0   4   2    37478.45    39280.48    744.10 o 
   2   4   2    12852.25    14680.13    434.36 o 
   4   4   2     3252.43     3718.87    214.12 o 
   6   4   2       66.85       73.94     29.13 o 
   8   4   2        0.92      306.22    169.00 o 
  10   4   2     1398.37     1379.00    250.10 o 
 -13   5   2      288.68      152.36    119.50 o 
 -11   5   2     1059.75     1267.93    232.79 o 
  -9   5   2      619.15      853.23    231.95 o 
  -7   5   2      427.15      576.90    100.36 o 
  -5   5   2      637.19      735.20    134.95 o 
  -3   5   2       77.70       54.00     22.95 o 
  -1   5   2     7348.33     6727.17    357.26 o 
   1   5   2    12207.05    12393.70    380.27 o 
   3   5   2     7467.32     7498.04    343.56 o 
   5   5   2      328.17      571.21    157.59 o 
   7   5   2       23.82      116.89     97.32 o 
   9   5   2      208.71      172.68    122.63 o 
 -14   6   2      451.96      482.82    157.42 o 
 -12   6   2       35.65       97.09    216.59 o 
 -10   6   2     1092.79     1234.19    134.70 o 
  -8   6   2     5497.55     5173.36    422.10 o 
  -6   6   2       16.99        0.00     31.69 o 
  -4   6   2     9973.05     7892.24    409.15 o 
  -2   6   2       14.91       18.67     19.11 o 
   0   6   2    13599.64    14235.44    791.69 o 
   2   6   2     3289.50     3566.52    227.91 o 
   4   6   2      139.16      204.41     99.93 o 
   6   6   2       20.95       66.94     40.55 o 
   8   6   2      277.18      291.61    103.31 o 
  10   6   2      878.31      623.73    146.11 o 
 -13   7   2      202.40      597.50    198.86 o 
 -11   7   2     5949.80     5988.24    537.44 o 
  -9   7   2    34836.89    38806.84   2024.03 o 
  -7   7   2     9572.20     9465.11    565.01 o 
  -5   7   2     1262.26      817.57    136.10 o 
  -3   7   2    11456.89    10093.09    393.39 o 
  -1   7   2    21963.75    16788.57    653.85 o 
   1   7   2    24962.26    21167.71    724.47 o 
   3   7   2    27093.65    26232.99    907.63 o 
   5   7   2     1767.59     2391.05    310.08 o 
   7   7   2     4790.26     4551.88    370.64 o 
   9   7   2      578.16      665.72    153.80 o 
 -12   8   2      105.16      661.15    306.22 o 
 -10   8   2      671.05      721.98    179.25 o 
  -8   8   2    29095.57    27813.63   1508.69 o 
  -6   8   2      571.25      403.31    116.19 o 
  -4   8   2    12253.46    11995.08    586.98 o 
  -2   8   2        0.06        0.00     46.66 o 
   0   8   2    62758.12    64011.99   1382.59 o 
   2   8   2    53334.71    52191.64   1882.13 o 
   4   8   2     1622.56     1553.50    358.50 o 
   6   8   2      109.59      294.68    126.97 o 
   8   8   2      227.19      630.34    183.35 o 
  10   8   2     4207.26     4376.69    761.81 o 
 -13   9   2      824.38     1379.64    642.31 o 
 -11   9   2     1307.20     1796.51    582.56 o 
  -9   9   2    19178.63    20031.19   1374.25 o 
  -7   9   2     9968.14    10016.64    597.62 o 
  -5   9   2      255.78      435.79    118.40 o 
  -3   9   2     2207.08     2291.58    274.01 o 
  -1   9   2     4799.54     4517.50    390.38 o 
   1   9   2     3576.24     2853.06    320.99 o 
   3   9   2     8430.67     7991.56    791.69 o 
   5   9   2     1569.59     1717.81    403.31 o 
   7   9   2     1525.93     1269.69    358.50 o 
   9   9   2     1178.62     1463.88    433.19 o 
 -12  10   2        0.25      194.19    224.06 o 
 -10  10   2     1562.82     1926.94    433.19 o 
  -8  10   2    11286.37    12450.41    718.85 o 
  -6  10   2      450.77      356.01    121.55 o 
  -4  10   2     2676.65     2314.57    306.22 o 
  -2  10   2      613.78      774.33    193.49 o 
   0  10   2    13568.43    13000.49    696.88 o 
   2  10   2     7734.90     8422.10    591.21 o 
   4  10   2      607.30      448.13    149.38 o 
   6  10   2        3.45      104.56    119.50 o 
   8  10   2        1.95      239.00    194.19 o 
 -11  11   2     3001.34     3002.44    612.44 o 
  -9  11   2    17412.27    17741.38    912.39 o 
  -7  11   2    12566.53    11186.61    680.48 o 
  -5  11   2      475.58      316.83     99.93 o 
  -3  11   2      535.35      294.82     90.32 o 
  -1  11   2     8022.57     8252.57    585.57 o 
   1  11   2    25397.19    28565.52   1098.34 o 
   3  11   2    21458.40    23272.78   1045.68 o 
   5  11   2       35.59      194.19     59.75 o 
   7  11   2      459.82      761.81    328.63 o 
 -10  12   2    10353.95    10023.06   1105.38 o 
  -8  12   2     8166.25     8636.45    746.88 o 
  -6  12   2      855.17      905.91    214.80 o 
  -4  12   2     1221.93     1032.47    216.34 o 
  -2  12   2     1416.27     2020.44    326.92 o 
   0  12   2    15474.26    19358.49    933.65 o 
   2  12   2    27199.24    30978.96   1224.69 o 
   4  12   2     1961.11     2121.44    348.56 o 
   6  12   2      675.21      687.13    313.69 o 
   8  12   2        1.28      343.56    253.94 o 
 -11  13   2      316.04      253.94    194.19 o 
  -9  13   2     1258.81     1105.38    358.50 o 
  -7  13   2     3914.57     3939.11    455.81 o 
  -5  13   2        6.47       42.51     63.33 o 
  -3  13   2        2.69        0.00    104.05 o 
  -1  13   2      884.32      948.06    195.19 o 
   1  13   2     6712.60     7372.27    612.62 o 
   3  13   2     4652.64     4401.41    495.09 o 
   5  13   2        1.22        0.00    104.05 o 
   7  13   2       14.06       38.84     43.47 o 
 -10  14   2       11.27        0.00    134.44 o 
  -8  14   2      169.58      137.95     82.16 o 
  -6  14   2       36.62       74.69     99.43 o 
  -4  14   2      481.43      474.51    154.25 o 
  -2  14   2     1244.72     1175.17    289.17 o 
   0  14   2     1441.09     1874.51    305.76 o 
   2  14   2      670.83      851.44    211.25 o 
   4  14   2      126.59        0.00    118.40 o 
   6  14   2      382.83      496.26    176.43 o 
  -9  15   2      192.07      194.19    119.50 o 
  -7  15   2        0.10      151.67    136.10 o 
  -5  15   2      510.86      383.40    142.30 o 
  -3  15   2      436.45      306.22    116.19 o 
  -1  15   2       44.65        0.00    105.62 o 
   1  15   2     1207.48     2033.51    353.72 o 
   3  15   2       51.96      264.61    179.25 o 
   5  15   2      435.38      388.38    143.40 o 
  -8  16   2       40.06      194.19    209.13 o 
  -6  16   2       49.21       26.73     89.63 o 
  -4  16   2      186.05      168.05     60.78 o 
  -2  16   2     1111.03      887.35    248.05 o 
   0  16   2      169.89        0.00    126.75 o 
   2  16   2      195.32      112.03    105.62 o 
   4  16   2      104.03      102.61    119.50 o 
  -7  17   2       76.05      149.38    149.38 o 
  -5  17   2       40.39       66.15     55.48 o 
  -3  17   2        2.16      123.43     96.64 o 
  -1  17   2      161.13      104.56     49.72 o 
   1  17   2      145.74       26.89    104.05 o 
   3  17   2        0.42      189.76    135.40 o 
  -4  18   2      302.28      354.77    168.01 o 
  -2  18   2        8.21       94.60     60.78 o 
   0  18   2     1658.18     1904.16    374.85 o 
 -15   1   3       85.05      313.69    137.31 o 
 -13   1   3      241.89      186.35    107.47 o 
 -11   1   3      700.37      612.41     82.60 o 
  -9   1   3      593.36      759.08     71.89 o 
  -5   1   3    30176.14    33100.47    510.81 o 
  -3   1   3      341.61      258.45     46.66 o 
   1   1   3     1211.69     1062.55    136.10 o 
   3   1   3       23.81        5.60     52.28 o 
   5   1   3     1221.06      920.17    190.12 o 
   7   1   3      269.22      545.75    146.75 o 
   9   1   3       16.71      305.72    157.38 o 
 -14   2   3     8098.04     8171.07    654.93 o 
 -12   2   3     4975.81     4843.34    279.25 o 
 -10   2   3       64.79       69.91     31.72 o 
  -8   2   3     5584.19     4680.68    144.03 o 
  -6   2   3      251.54      239.25     30.29 o 
  -4   2   3      479.60      648.17    139.45 o 
  -2   2   3     7044.19     6557.56    328.63 o 
   0   2   3       12.35       16.60     21.52 o 
   2   2   3    12264.83    11678.14    517.56 o 
   4   2   3      487.52      492.57    107.55 o 
   6   2   3    10684.43    10220.23    679.66 o 
   8   2   3    10192.28     9844.92    693.29 o 
  10   2   3        0.38       81.12     85.07 o 
 -15   3   3     6457.08     6689.68    603.97 o 
 -13   3   3    19611.14    20976.67    773.28 o 
 -11   3   3      364.07      421.58     77.08 o 
  -9   3   3     5823.56     6357.63    202.05 o 
  -5   3   3    95801.91    97263.34    810.67 o 
  -3   3   3   627571.75   713723.00   4381.26 o 
  -1   3   3    22245.71    26466.39    472.46 o 
   1   3   3     7795.51     6931.55    446.30 o 
   3   3   3     3753.48     3924.28    251.79 o 
   5   3   3     8900.47    10076.53    464.97 o 
   7   3   3    31205.91    29749.50   1145.11 o 
   9   3   3     5547.38     5557.39    440.25 o 
 -14   4   3    22852.12    25019.90   1321.97 o 
 -12   4   3    22771.33    23560.21    939.17 o 
  -8   4   3    18629.02    15744.78   1027.92 o 
  -6   4   3    16276.08    13782.23    298.71 o 
  -4   4   3   281232.50   291777.69   3003.37 o 
  -2   4   3   148770.28   170874.86   1853.06 o 
   0   4   3       82.69      100.29     29.17 o 
   2   4   3    21109.29    18104.77    451.11 o 
   4   4   3     3265.87     3373.58    261.36 o 
   6   4   3    51240.48    53416.51   2153.89 o 
   8   4   3    28423.24    24047.92   1158.00 o 
  10   4   3      348.94      352.53    157.38 o 
 -15   5   3     4590.01     5293.48    548.03 o 
 -13   5   3    26356.78    28222.01   1307.03 o 
 -11   5   3      219.60      102.90     77.85 o 
  -9   5   3     7573.10     6171.98    270.93 o 
  -7   5   3     2154.50     1837.23    172.51 o 
  -5   5   3    56472.71    62308.41    853.44 o 
  -3   5   3    54078.39    62719.38    805.38 o 
  -1   5   3    48059.56    52244.45   1003.26 o 
   1   5   3     8387.13     8169.75    324.16 o 
   3   5   3     3388.09     3571.48    256.75 o 
   5   5   3     1688.83     1465.21    154.84 o 
   7   5   3    44320.72    49552.62   1452.60 o 
   9   5   3     3834.14     3906.59    422.58 o 
 -14   6   3     6335.03     6412.75    591.12 o 
 -12   6   3    13545.11    15094.66    866.38 o 
 -10   6   3     2119.47     2356.80    206.46 o 
  -8   6   3     5345.55     3999.40    493.82 o 
  -6   6   3      255.64       89.63     49.72 o 
  -4   6   3    62149.90    73344.07    959.37 o 
  -2   6   3   102336.63   112832.60   1260.73 o 
   0   6   3      484.88      476.46     83.98 o 
   2   6   3     9473.40     8277.85    500.96 o 
   4   6   3     3059.48     4114.28    308.59 o 
   6   6   3    27546.19    29455.50   1267.79 o 
   8   6   3     8402.47    10417.66    716.15 o 
 -13   7   3    16542.53    18659.96   1919.47 o 
 -11   7   3      255.60      169.74     57.38 o 
  -9   7   3     1025.91     1609.94    507.88 o 
  -7   7   3      356.25      315.13     82.28 o 
  -5   7   3    40236.44    42649.65    990.55 o 
  -3   7   3    53122.64    58819.02    944.08 o 
  -1   7   3    33101.84    37919.78   1020.48 o 
   3   7   3     1360.70     1334.81    242.25 o 
   5   7   3       23.68       38.17     28.73 o 
   7   7   3    30600.05    28767.51   1162.82 o 
   9   7   3     1983.32     1819.89    388.38 o 
 -14   8   3     5183.34     5582.97    584.43 o 
 -12   8   3     5570.59     6102.92    612.44 o 
 -10   8   3      138.18      827.72    746.88 o 
  -8   8   3      473.35      494.60    142.30 o 
  -6   8   3     7563.58     5444.94    384.00 o 
  -4   8   3    61710.87    60845.65   1292.92 o 
  -2   8   3    29846.18    31685.47    964.34 o 
   0   8   3        1.20        0.00     59.75 o 
   2   8   3      816.99      708.85    172.13 o 
   4   8   3     2695.29     3415.30    395.14 o 
   6   8   3    13127.16    13377.46    613.77 o 
   8   8   3     6321.92     4865.63    694.59 o 
 -13   9   3     2779.30     3489.23    702.06 o 
 -11   9   3      168.69      104.56    119.50 o 
  -9   9   3        2.69       92.26     85.66 o 
  -7   9   3     1544.08     1418.48    211.74 o 
  -5   9   3     9306.71     8368.88    509.52 o 
  -3   9   3     6029.50     5582.09    414.71 o 
  -1   9   3     1545.15     1463.54    226.91 o 
   1   9   3      219.22      119.50    104.56 o 
   3   9   3      441.90      463.06    194.19 o 
   5   9   3      108.53        0.00     82.54 o 
   7   9   3     2878.45     2429.70    369.23 o 
 -12  10   3      100.81      313.69    164.31 o 
 -10  10   3     1049.64      979.25    199.85 o 
  -8  10   3     1360.16     1346.46    225.44 o 
  -6  10   3        0.27        0.00     49.72 o 
  -4  10   3     4692.86     5677.90    444.35 o 
  -2  10   3      693.71      987.64    182.33 o 
   0  10   3      439.91      220.74     88.22 o 
   2  10   3     2208.40     2315.31    448.13 o 
   4  10   3      439.80      448.13    224.06 o 
   6  10   3      544.92      761.81    298.75 o 
   8  10   3      108.11      253.94    179.25 o 
 -13  11   3     1070.75      821.56    313.69 o 
 -11  11   3      178.82       74.69    104.56 o 
  -9  11   3     3053.15     2932.76    350.71 o 
  -7  11   3      199.76      340.01    110.53 o 
  -5  11   3     8552.46     9472.87    605.82 o 
  -3  11   3    17706.85    21255.93    921.99 o 
  -1  11   3      454.07      430.31    132.50 o 
   1  11   3     2481.83     2477.21    337.50 o 
   3  11   3     1094.08     1269.69    343.56 o 
   5  11   3      830.86      746.88    283.81 o 
   7  11   3     2025.23     2509.50    567.63 o 
 -12  12   3     1044.79      985.88    358.50 o 
 -10  12   3      251.88      343.56    224.06 o 
  -8  12   3     3440.90     3442.09    394.74 o 
  -6  12   3       40.65        0.00     74.57 o 
  -4  12   3     2670.01     2306.05    305.76 o 
  -2  12   3     1206.96     1135.76    198.86 o 
   0  12   3      181.23      132.78     52.28 o 
   2  12   3     3929.21     3489.67    433.06 o 
   4  12   3       10.42        0.00     42.92 o 
   6  12   3     1234.10     1523.63    433.19 o 
 -11  13   3      570.10      582.56    283.81 o 
  -9  13   3       61.38      170.12     88.22 o 
  -7  13   3      801.48      960.98    233.28 o 
  -5  13   3      139.81      397.34    129.20 o 
  -3  13   3    24891.17    20544.60    994.76 o 
  -1  13   3       24.09       40.33     41.19 o 
   1  13   3      657.96      731.94    200.69 o 
   3  13   3       89.72      175.52     76.85 o 
   5  13   3     1251.49     1445.46    301.42 o 
 -10  14   3        9.41       89.63     59.75 o 
  -8  14   3     1610.93     1147.95    276.19 o 
  -6  14   3       58.25       25.28     68.05 o 
  -4  14   3      672.23      591.53    157.38 o 
  -2  14   3      589.72      454.87    157.42 o 
   0  14   3        8.76       17.57     85.66 o 
   2  14   3     2500.19     2389.12    395.14 o 
   4  14   3       37.34       29.88     83.92 o 
  -9  15   3      109.42      343.56    239.00 o 
  -7  15   3       41.41       87.83    156.84 o 
  -5  15   3     3959.81     3927.76    472.15 o 
  -3  15   3    51636.62    51543.62   1722.86 o 
  -1  15   3     1481.52     1171.78    263.43 o 
   1  15   3      298.16      290.45    142.30 o 
   3  15   3       36.40        0.00     40.08 o 
   5  15   3     2688.26     2276.82    422.10 o 
  -8  16   3      636.73      836.50    373.44 o 
  -6  16   3      739.61      829.21    222.52 o 
  -4  16   3     5179.47     5780.40    586.98 o 
  -2  16   3     2430.84     2457.65    390.38 o 
   0  16   3       61.76       44.81    119.50 o 
   2  16   3      867.53      673.18    237.48 o 
   4  16   3      138.21      287.26    136.10 o 
  -7  17   3        0.68      164.31    149.38 o 
  -5  17   3      156.42       85.69     82.16 o 
  -3  17   3     2518.49     2679.98    432.67 o 
  -1  17   3       80.10      138.92     82.38 o 
   1  17   3        0.11        0.00     80.16 o 
  -4  18   3       11.06        0.00    134.44 o 
  -2  18   3       12.43       49.21     85.66 o 
   0  18   3        0.20        8.15    149.38 o 
 -16   0   4     4047.67     4541.00    761.81 o 
 -14   0   4     2477.70     2554.31    433.19 o 
 -12   0   4     2323.93     2696.80    239.00 o 
 -10   0   4    18704.73    20533.44   1008.28 o 
  -8   0   4   157624.06   165331.00   2210.42 o 
  -6   0   4    62758.90    59221.80    502.14 o 
  -4   0   4    10898.31    11543.84    390.14 o 
  -2   0   4    20562.76    18103.42    418.94 o 
   0   0   4    21980.07    21903.39    472.55 o 
   2   0   4   120046.07   131105.19   1063.19 o 
   4   0   4   100693.73   118319.96   2823.19 o 
   6   0   4       87.94      328.63    224.06 o 
   8   0   4     5432.36     4854.69    702.06 o 
 -15   1   4     1141.23     1784.08    242.47 o 
 -13   1   4     3057.97     3504.87    217.41 o 
 -11   1   4      572.46      722.87     81.78 o 
  -9   1   4   133441.38   149791.95   1332.51 o 
  -7   1   4   121755.30   131748.45    673.20 o 
  -5   1   4     4751.43     3883.29    108.45 o 
  -3   1   4    13050.60    11227.54    371.92 o 
  -1   1   4      457.23      505.93     52.73 o 
   1   1   4   211512.89   228393.67   3166.75 o 
   3   1   4    77065.78    85726.84   1593.25 o 
   5   1   4     6557.24     6368.96    491.07 o 
   7   1   4     7428.86     6822.27    591.21 o 
   9   1   4      184.41      370.55    151.55 o 
 -16   2   4     3469.58     3801.76    530.28 o 
 -14   2   4      321.28      206.69     95.63 o 
 -12   2   4     2347.56     2165.70    168.04 o 
 -10   2   4     3864.30     4261.87    147.47 o 
  -8   2   4    64220.46    70228.18    629.06 o 
  -6   2   4     1544.16     1740.82    128.65 o 
  -2   2   4      166.92      149.38     35.85 o 
   0   2   4    21385.39    21474.74    784.22 o 
   2   2   4    24910.55    29172.55    892.10 o 
   4   2   4     8773.56     8367.45    543.27 o 
   6   2   4       18.12      187.90     96.64 o 
   8   2   4     1030.27     1256.57    211.01 o 
 -15   3   4     1150.94     1310.85    284.60 o 
 -13   3   4     1133.37     1449.41    190.84 o 
 -11   3   4      435.52      383.64     64.10 o 
  -9   3   4    22499.85    22382.96    389.25 o 
  -7   3   4    15552.22    16033.65    401.63 o 
  -5   3   4      333.03      339.14     33.95 o 
  -3   3   4        3.37        5.43     12.80 o 
  -1   3   4      413.04      313.69    119.50 o 
   1   3   4    18245.49    19935.84    450.11 o 
   3   3   4     6245.70     7439.12    361.71 o 
   5   3   4     1160.47      990.09    139.59 o 
   7   3   4      677.46      847.15    176.95 o 
   9   3   4       13.24       53.92     88.33 o 
 -16   4   4      373.19      209.13    612.44 o 
 -14   4   4      157.05      214.10     80.16 o 
 -12   4   4      123.93      183.39     66.24 o 
 -10   4   4     5693.78     5609.82    243.23 o 
  -8   4   4    11234.66    10265.98    330.90 o 
  -6   4   4     9831.69     9406.71    255.70 o 
  -4   4   4     1082.70     1033.55     80.79 o 
  -2   4   4     1069.21      867.93    121.12 o 
   0   4   4      464.81      310.06    104.77 o 
   2   4   4     9455.17    10196.78    272.54 o 
   4   4   4     2797.62     3247.67    252.62 o 
   6   4   4      138.49      216.59     74.73 o 
   8   4   4       72.89      188.05     88.60 o 
 -15   5   4       26.25        0.00    106.88 o 
 -13   5   4        1.71       90.41     96.64 o 
 -11   5   4     3364.66     4272.22    269.85 o 
  -9   5   4      769.64      939.37    116.12 o 
  -7   5   4        0.98       27.93     32.34 o 
  -5   5   4       40.93      105.04     29.98 o 
  -3   5   4     1390.14     1567.54    119.73 o 
  -1   5   4       67.40       52.28     19.11 o 
   1   5   4     2503.48     2252.03    184.45 o 
   3   5   4     5776.32     6139.71    218.63 o 
   5   5   4      986.27     1348.00    171.44 o 
   7   5   4       20.45       74.62    135.83 o 
 -14   6   4      336.19      219.79    291.28 o 
 -12   6   4        7.01       33.90     26.50 o 
  -8   6   4     9243.82     7174.98    492.30 o 
  -6   6   4    12878.26    12209.25    475.22 o 
  -4   6   4     2136.83     2110.96    144.14 o 
  -2   6   4     8244.71     7455.22    417.11 o 
   0   6   4       21.68        9.96     14.94 o 
   2   6   4     5853.13     6785.54    480.50 o 
   4   6   4      270.18      344.27     49.95 o 
   6   6   4      491.17      735.60    141.42 o 
   8   6   4      624.86      723.11    283.81 o 
 -15   7   4       34.24      207.13    142.20 o 
 -13   7   4     2378.26     2621.18    374.85 o 
 -11   7   4      555.76     1234.57    530.28 o 
  -9   7   4    23443.72    23188.05   1023.22 o 
  -5   7   4      662.29      499.95     83.98 o 
  -3   7   4    12172.43    10241.69    518.93 o 
  -1   7   4       16.23       67.22     44.81 o 
   1   7   4    27559.29    26018.11    644.61 o 
   3   7   4    51861.83    58780.55   1503.78 o 
   5   7   4     2092.03     2232.85    300.96 o 
   7   7   4     1730.39     1754.33    351.03 o 
 -14   8   4      718.08     1090.71    269.18 o 
 -12   8   4       28.47      132.99    261.41 o 
 -10   8   4     6596.52     7286.09   1120.31 o 
  -8   8   4    26522.94    27944.13    857.14 o 
  -6   8   4    19765.33    19570.08    721.21 o 
  -4   8   4     1223.11     1087.95    168.36 o 
  -2   8   4    10186.83     9639.68    555.04 o 
   0   8   4     7683.51     6910.04    349.79 o 
   2   8   4    55321.44    54721.93   1477.72 o 
   4   8   4      335.52      255.30    149.38 o 
   6   8   4      702.59      989.90    269.18 o 
   8   8   4     1635.73     1418.18    358.50 o 
 -13   9   4     1920.09     2412.52    418.25 o 
 -11   9   4      595.17      646.22    161.43 o 
  -9   9   4    11664.07    12207.69    617.02 o 
  -7   9   4     3911.22     4614.21    369.53 o 
  -5   9   4     1894.56     1735.58    233.28 o 
  -3   9   4     3146.13     3594.97    352.78 o 
  -1   9   4        2.60       65.73     89.63 o 
   1   9   4    17042.82    17118.38   1180.06 o 
   3   9   4    18151.76    16950.65    878.13 o 
   5   9   4      652.13      465.40    168.01 o 
   7   9   4     1436.11     1488.69    316.34 o 
 -14  10   4      117.34      209.13    179.25 o 
 -12  10   4       43.21       59.75     59.75 o 
 -10  10   4      983.90      870.38    171.32 o 
  -8  10   4    12653.09    13325.91    677.88 o 
  -6  10   4    14243.57    14759.17    714.22 o 
  -4  10   4      431.66      524.22    147.87 o 
  -2  10   4     2253.25     2387.67    311.46 o 
   0  10   4     2013.96     1710.84    290.32 o 
   2  10   4    12294.35    14444.57   1150.19 o 
   4  10   4      742.44      657.25    253.94 o 
   6  10   4      105.82      194.19    164.31 o 
 -13  11   4      175.37      239.00    209.13 o 
 -11  11   4      150.81       89.63    134.44 o 
  -9  11   4    22554.63    21180.11    907.98 o 
  -7  11   4    16567.43    16651.24    792.58 o 
  -5  11   4     1813.30     1753.74    265.48 o 
  -3  11   4     2007.40     2048.39    299.78 o 
  -1  11   4      149.47      108.30    126.97 o 
   1  11   4    25324.48    24398.71   1107.70 o 
   3  11   4    20475.57    24348.13   1613.25 o 
   5  11   4     1767.24     1971.75    492.94 o 
 -12  12   4       23.80      388.38    239.00 o 
 -10  12   4     3906.04     3211.56    612.44 o 
  -8  12   4    15445.27    16499.75    836.15 o 
  -6  12   4     6538.27     6757.49    538.36 o 
  -4  12   4       49.30      526.74    193.29 o 
  -2  12   4      607.33      403.31    158.44 o 
   0  12   4     3778.86     4391.19    469.94 o 
   2  12   4    15593.98    18396.88   1012.51 o 
   4  12   4     9344.70    10471.19   1135.25 o 
   6  12   4       65.31      134.44    164.31 o 
 -11  13   4       26.97       29.88     44.81 o 
  -9  13   4     4485.65     3904.28    423.48 o 
  -7  13   4     3743.56     3695.20    416.20 o 
  -5  13   4      787.86      829.91    208.10 o 
  -3  13   4       56.10      140.84     71.70 o 
  -1  13   4       34.66       93.70    201.66 o 
   1  13   4     5537.18     5421.35    559.51 o 
   3  13   4     1154.24     1551.07    304.13 o 
   5  13   4      211.41      119.50    134.44 o 
 -10  14   4      382.91      209.13    119.50 o 
  -8  14   4      151.83      391.82    136.10 o 
  -6  14   4      205.94      171.78     95.06 o 
  -4  14   4     1510.51     1670.02    320.99 o 
  -2  14   4      394.30      437.21    132.50 o 
   0  14   4        0.69       24.60    112.03 o 
   2  14   4      676.40      735.67    189.24 o 
   4  14   4        8.66      186.72    158.44 o 
 -11  15   4       73.22       44.81     44.81 o 
  -9  15   4      117.64      463.06    298.75 o 
  -7  15   4      281.96      326.68    121.12 o 
  -5  15   4       44.06       37.34     44.81 o 
  -3  15   4      414.06      580.00    184.62 o 
  -1  15   4      424.08      270.74    115.28 o 
   1  15   4       62.59      221.85    142.30 o 
   3  15   4      253.69      478.00    190.12 o 
  -8  16   4       71.73      358.50    253.94 o 
  -6  16   4        0.98        0.00     90.32 o 
  -4  16   4     1389.83     1261.87    290.32 o 
  -2  16   4       89.42      179.25    116.19 o 
   0  16   4      117.09       68.29    107.55 o 
   2  16   4      125.97       53.35     89.63 o 
  -7  17   4       15.24        0.00     73.94 o 
  -5  17   4      101.68        0.00     97.09 o 
  -3  17   4       89.47      308.71    157.38 o 
  -1  17   4       16.19       84.91     90.32 o 
   1  17   4      134.61      292.00    163.46 o 
  -6  18   4      748.15      836.83    237.48 o 
  -4  18   4      226.67      352.69    176.43 o 
  -2  18   4      200.52      283.81    179.56 o 
 -17   1   5      188.67        0.00    119.50 o 
 -15   1   5      211.45      245.91    135.68 o 
 -11   1   5       44.85       28.13     24.42 o 
  -9   1   5       75.39      113.80     28.60 o 
  -7   1   5     1740.98     1492.02     98.97 o 
  -5   1   5     3261.77     3005.25    183.45 o 
  -3   1   5    31987.67    38325.97    972.38 o 
  -1   1   5       52.21       73.28     14.23 o 
   1   1   5      277.50      355.86     89.32 o 
   3   1   5      359.27      346.79     88.78 o 
   5   1   5        0.16        0.00     63.33 o 
   7   1   5      950.64      899.98    231.65 o 
 -16   2   5      298.84      626.16    193.49 o 
 -14   2   5     1821.31     1839.45    204.64 o 
 -12   2   5    10026.07    10342.39    427.90 o 
 -10   2   5     7139.88     7250.33    232.91 o 
  -8   2   5      714.87      673.47     48.31 o 
  -6   2   5      394.59      483.85     53.88 o 
  -4   2   5      310.52      317.67     45.50 o 
  -2   2   5     9416.53    11138.49    677.15 o 
   0   2   5    11436.15    13887.45    591.21 o 
   2   2   5      763.96      992.32    184.62 o 
   4   2   5     1227.41     1076.45    211.25 o 
   6   2   5     3246.17     2945.16    418.25 o 
   8   2   5     3486.37     3359.48    448.81 o 
 -17   3   5      774.34     1045.63    403.31 o 
 -15   3   5     1180.79     1278.68    258.62 o 
 -13   3   5    20868.22    25820.40    818.80 o 
 -11   3   5    29647.33    31478.30    788.20 o 
  -9   3   5      192.17      230.21     61.92 o 
  -7   3   5    22383.69    18477.81    361.83 o 
  -5   3   5    27778.45    25874.24    397.09 o 
  -3   3   5   137865.91   153626.34   3659.69 o 
  -1   3   5    80067.85    85177.19    904.01 o 
   1   3   5     1314.42     1223.88    128.40 o 
   3   3   5     5562.40     5671.76    464.39 o 
   5   3   5       54.06      276.09    114.49 o 
   7   3   5    13438.92    10704.19   1187.53 o 
 -16   4   5      146.97        0.00    470.53 o 
 -14   4   5    15428.18    16218.38    628.33 o 
 -12   4   5    67423.87    73372.38    951.28 o 
 -10   4   5    20662.00    18867.27    756.43 o 
  -8   4   5    11087.79     8599.04    782.79 o 
  -6   4   5     3403.85     2721.23    107.06 o 
  -4   4   5   126595.04   118679.98   1535.43 o 
  -2   4   5   119064.13   129088.63   1647.33 o 
   0   4   5    55187.75    54908.35    710.75 o 
   2   4   5     6172.73     6028.98    392.17 o 
   4   4   5     4825.07     5093.02    356.89 o 
   6   4   5     8124.75     8154.53    767.55 o 
 -15   5   5      543.62      490.22     67.22 o 
 -13   5   5     1522.53     1395.22    161.39 o 
 -11   5   5    38009.80    39492.60    943.07 o 
  -9   5   5      197.60      193.49     58.21 o 
  -7   5   5    13135.78    11984.70    399.71 o 
  -5   5   5        3.62       20.77     20.87 o 
  -3   5   5   131068.44   149795.45   1407.36 o 
  -1   5   5   101516.98   121221.95   1784.67 o 
   1   5   5     1349.76     1729.83    131.78 o 
   3   5   5      351.29      332.28     86.24 o 
   7   5   5    12797.89     9618.68    734.03 o 
 -16   6   5      232.57      273.14    112.03 o 
 -14   6   5     4380.12     3925.95    442.11 o 
 -12   6   5    28246.82    30949.99    801.14 o 
 -10   6   5    10435.82    11500.46    641.97 o 
  -8   6   5       35.36       22.41     30.74 o 
  -6   6   5     4636.42     3612.93    179.51 o 
  -2   6   5     2813.79     3512.46    300.89 o 
   0   6   5    17467.77    21291.00    818.54 o 
   2   6   5     2105.41     1982.38    211.29 o 
   4   6   5     2768.13     2482.27    269.72 o 
   6   6   5     3471.91     3230.47    416.20 o 
 -15   7   5      859.21      952.75    236.80 o 
 -13   7   5       98.71       32.86     89.63 o 
 -11   7   5    18353.71    19160.93    896.13 o 
  -9   7   5     1021.57      877.90    104.57 o 
  -7   7   5     3416.49     2952.82    251.04 o 
  -5   7   5     1327.37     1729.95    164.57 o 
  -3   7   5    64395.27    71072.64   1897.06 o 
  -1   7   5    27094.06    30880.02    666.86 o 
   1   7   5     3307.75     3278.27    353.72 o 
   3   7   5       24.03       52.28     44.81 o 
   7   7   5     6133.11     5499.75    769.28 o 
 -14   8   5     6304.73     6934.79    806.63 o 
 -12   8   5    21781.35    23083.44   1770.09 o 
 -10   8   5     4687.58     3789.95    320.53 o 
  -8   8   5     1093.58      834.52    139.97 o 
  -6   8   5      268.58      232.31     55.38 o 
  -4   8   5    38409.34    35285.74   1020.73 o 
  -2   8   5    17411.76    15146.63    970.94 o 
   0   8   5    14856.67    15002.43    843.77 o 
   2   8   5      353.16      793.15    211.74 o 
   4   8   5      317.70      615.58    199.85 o 
   6   8   5     1822.02     1552.30    304.13 o 
 -15   9   5      181.24      605.54    597.50 o 
 -13   9   5     1126.90     1604.28    739.41 o 
 -11   9   5     3575.32     3863.39    339.75 o 
  -9   9   5       29.93       61.70     43.46 o 
  -7   9   5       48.32       82.16     52.81 o 
  -5   9   5     6493.01     5106.86    398.39 o 
  -3   9   5    16275.00    15515.79    740.11 o 
  -1   9   5     8329.94     7138.65    436.40 o 
   1   9   5      532.66      446.47    142.30 o 
   3   9   5       13.21        0.00     73.94 o 
   5   9   5      366.07      411.66    175.86 o 
 -14  10   5      182.06      164.31    179.25 o 
 -12  10   5      297.17      358.50    179.25 o 
 -10  10   5        7.60      129.46     60.78 o 
  -8  10   5      669.66      466.62    112.03 o 
  -6  10   5     1381.53     1060.59    190.11 o 
  -4  10   5     2355.40     2570.57    320.99 o 
  -2  10   5     3144.02     3932.56    410.31 o 
   0  10   5      385.01      567.63    224.06 o 
   2  10   5      811.88     1002.08    246.70 o 
   4  10   5      641.89      586.18    168.36 o 
   6  10   5        0.07      268.88    184.62 o 
 -13  11   5     1833.03     1837.31    463.06 o 
 -11  11   5     2256.61     2584.19    537.75 o 
  -9  11   5      477.67      410.78    126.75 o 
  -7  11   5     2921.75     2752.76    322.65 o 
  -5  11   5       74.75      131.12     93.31 o 
  -3  11   5    14522.83    17577.29    863.03 o 
  -1  11   5     8136.01     8912.63    661.42 o 
   1  11   5      151.84      298.75    179.25 o 
   3  11   5     1293.86     2330.25    522.81 o 
   5  11   5       61.76       74.69    134.44 o 
 -14  12   5      132.52      179.25    134.44 o 
 -12  12   5     1685.95     2076.31    507.88 o 
 -10  12   5     1074.66     1068.93    214.80 o 
  -8  12   5      821.25      805.19    175.86 o 
  -6  12   5      792.57      750.41    175.86 o 
  -4  12   5      327.87      178.37     89.32 o 
  -2  12   5     4777.28     5371.74    510.24 o 
   0  12   5      815.08      859.91    246.47 o 
   2  12   5     1028.81     1359.31    403.31 o 
   4  12   5      444.61      567.63    313.69 o 
 -13  13   5      972.11     1224.88    418.25 o 
 -11  13   5      150.90      343.56    239.00 o 
  -9  13   5        6.62        0.00     97.09 o 
  -7  13   5      116.97       91.49     82.16 o 
  -5  13   5      384.45      866.38    244.03 o 
  -3  13   5      194.30      358.50    124.29 o 
  -1  13   5      252.85      170.60     96.64 o 
   1  13   5       18.23        3.14     97.09 o 
   3  13   5     1111.16     1628.19    492.94 o 
 -12  14   5     1241.49     1239.81    418.25 o 
 -10  14   5     2417.56     1986.69    537.75 o 
  -8  14   5      114.33      146.39    126.97 o 
  -6  14   5       23.39       66.29     82.54 o 
  -4  14   5      264.78      262.24    139.97 o 
  -2  14   5     5625.49     4918.59    531.44 o 
   0  14   5     4517.41     4191.89    505.68 o 
   2  14   5       27.54      121.63    107.55 o 
 -11  15   5     1132.44     1120.31    403.31 o 
  -9  15   5        1.65      328.63    283.81 o 
  -7  15   5      224.24      295.88    132.50 o 
  -5  15   5     1051.09     1459.57    326.92 o 
  -3  15   5     5832.53     6551.31    622.91 o 
  -1  15   5     9133.29     9255.98    770.19 o 
   1  15   5      199.31      163.53     96.64 o 
   3  15   5      961.89      986.15    282.85 o 
 -10  16   5     2029.34     1971.75    582.56 o 
  -8  16   5       96.10       29.88     57.38 o 
  -6  16   5        7.73      167.03     94.75 o 
  -4  16   5     2517.31     2694.00    417.11 o 
  -2  16   5     5209.09     5681.39    611.53 o 
   0  16   5     3156.99     3134.89    469.94 o 
  -9  17   5       32.69      373.44    253.94 o 
  -7  17   5        0.01        7.08     97.09 o 
  -5  17   5       13.36      286.98    168.36 o 
  -3  17   5      257.24      427.76    172.13 o 
  -1  17   5      454.29      522.81    200.69 o 
  -6  18   5        0.37        0.00    112.03 o 
  -4  18   5       16.89       36.10    186.72 o 
  -2  18   5      628.66      558.66    198.86 o 
 -16   0   6     9640.08     9963.14    649.49 o 
 -14   0   6     1127.77     1389.19    283.81 o 
 -12   0   6     5018.44     4934.31    492.94 o 
  -8   0   6    62546.88    58182.89    686.76 o 
  -6   0   6  1361697.13  1491435.38   4464.20 o 
  -4   0   6    12844.65    12198.15    478.00 o 
  -2   0   6    13833.36    11494.98    416.07 o 
   0   0   6     3401.55     3556.90    230.56 o 
   2   0   6    60133.54    58885.32   1426.53 o 
   4   0   6    42812.16    42123.76   1926.94 o 
   6   0   6     7109.21     5646.38    791.69 o 
 -17   1   6    19873.71    22660.19   1702.88 o 
 -15   1   6    10004.96    10545.51    494.25 o 
 -13   1   6     1386.45     1167.72    258.73 o 
 -11   1   6    12690.43    12352.40    551.10 o 
  -9   1   6    11218.15    10957.10    198.92 o 
  -7   1   6    78099.77    76737.15   1566.00 o 
  -5   1   6    25116.92    25319.72    325.20 o 
  -1   1   6    35815.56    32206.52   1358.73 o 
   1   1   6     4391.67     5191.42    268.65 o 
   3   1   6    48622.23    48566.77    698.82 o 
   5   1   6    38498.38    34518.37   1314.73 o 
   7   1   6        1.46      259.72    163.46 o 
 -16   2   6     4811.83     5841.88    512.77 o 
 -14   2   6     4496.86     4809.30    311.06 o 
 -12   2   6     2381.18     2153.56    134.01 o 
 -10   2   6      120.28       75.10     17.80 o 
  -8   2   6    10894.71    13733.92    339.17 o 
  -6   2   6   327113.25   396126.56   1677.06 o 
  -4   2   6     1999.77     1992.74    137.99 o 
  -2   2   6     8793.82     8801.25    528.84 o 
   0   2   6      253.66      608.17    142.30 o 
   2   2   6    12818.03    12837.61    702.06 o 
   4   2   6     9538.82    11778.34    739.37 o 
   6   2   6     1367.74     1822.27    325.40 o 
 -17   3   6     3535.43     4137.63    465.68 o 
 -15   3   6     4676.00     5414.94    480.38 o 
 -13   3   6      205.23      237.44     53.90 o 
 -11   3   6     2152.35     2010.36    118.00 o 
  -9   3   6      976.55     1100.15     73.83 o 
  -7   3   6    33855.84    40469.00    723.51 o 
  -5   3   6     7341.95     9142.11    276.27 o 
  -3   3   6      116.43      121.16     46.66 o 
  -1   3   6     1833.46     2028.73    156.03 o 
   1   3   6     2072.45     2203.91    285.19 o 
   3   3   6     7896.31     8810.13    436.95 o 
   5   3   6     5569.04     6013.07    459.64 o 
   7   3   6        1.96       49.79    112.03 o 
 -16   4   6      853.78      836.99    358.50 o 
 -14   4   6      193.66      268.00     89.32 o 
 -12   4   6      481.05      410.90    105.65 o 
  -8   4   6    22167.08    21058.72    625.96 o 
  -6   4   6    33903.60    36573.71    713.34 o 
  -4   4   6      316.28      408.41     68.99 o 
  -2   4   6        5.55       14.94     21.12 o 
   0   4   6       50.85       47.80     38.02 o 
   2   4   6     1308.36     1319.67    164.70 o 
   4   4   6     6366.79     5872.46    388.81 o 
   6   4   6      856.82      543.75    170.76 o 
 -17   5   6       53.02        0.00    171.78 o 
 -15   5   6        0.03        0.00    134.44 o 
 -13   5   6       43.79       59.75     80.98 o 
 -11   5   6     1150.66     1078.53    119.86 o 
  -9   5   6     1205.55      935.94    191.21 o 
  -5   5   6      834.57     1078.62    114.78 o 
  -3   5   6      649.16      811.76     85.37 o 
  -1   5   6      340.43      429.41     69.53 o 
   1   5   6      884.80      641.80     88.16 o 
   3   5   6      745.97      762.05    144.39 o 
   5   5   6      697.06      475.67    137.86 o 
   7   5   6       84.51      109.22     82.97 o 
 -16   6   6     1849.70     2085.70    348.56 o 
 -14   6   6      326.35      432.22     96.06 o 
 -12   6   6     1288.68     1262.59    168.81 o 
  -8   6   6    11558.36     9337.45    321.96 o 
  -6   6   6    14857.65    14105.10    606.54 o 
  -4   6   6      987.51     1152.24    168.01 o 
  -2   6   6     3570.04     3114.16    364.48 o 
   0   6   6     1776.36     1517.08    232.37 o 
   2   6   6      159.89       40.54     44.81 o 
   4   6   6     5413.95     5781.01    478.78 o 
   6   6   6      147.00      159.33    133.61 o 
 -15   7   6     1966.16     2094.81    348.08 o 
 -13   7   6     1076.55     1684.94    210.54 o 
 -11   7   6     1632.48     1186.42    234.40 o 
  -9   7   6     7080.03     5440.62    318.84 o 
  -7   7   6    49537.35    40329.03    737.66 o 
  -5   7   6    15386.84    14246.08    486.67 o 
  -1   7   6     7508.08     7240.00    507.00 o 
   1   7   6     1322.36     1059.22    149.97 o 
   3   7   6    23190.01    23348.46   1055.61 o 
   5   7   6     5851.32     5272.02    544.39 o 
 -16   8   6     7860.98     8331.73   1015.75 o 
 -14   8   6      244.16      347.96    358.50 o 
 -12   8   6     4397.10     3546.59    351.03 o 
 -10   8   6       19.17       48.55     24.39 o 
  -8   8   6    25578.16    25391.38    779.12 o 
  -6   8   6    18903.99    17853.52    556.54 o 
  -4   8   6     6032.79     5491.76    425.34 o 
  -2   8   6     5096.13     4602.03    270.43 o 
   0   8   6      897.66     1098.63    231.65 o 
   2   8   6      533.59      448.13    137.31 o 
   4   8   6    24851.89    24853.24   1159.56 o 
   6   8   6     1162.01     1279.89    328.63 o 
 -15   9   6     4424.40     4786.72   1060.56 o 
 -13   9   6       28.23      283.81    209.13 o 
 -11   9   6     3930.00     3384.45    303.11 o 
  -9   9   6       33.55       13.18     89.63 o 
  -7   9   6    15779.41    16120.85    698.37 o 
  -5   9   6    15300.63    16351.07    737.88 o 
  -3   9   6       61.14      101.85     57.38 o 
  -1   9   6     3716.38     3430.03    311.15 o 
   1   9   6      952.18     1320.61    274.62 o 
   3   9   6    12325.46    10919.49    755.16 o 
   5   9   6     4635.37     4190.13    511.54 o 
 -14  10   6       20.85      119.50    149.38 o 
 -12  10   6      896.18      806.63    313.69 o 
 -10  10   6      946.25      975.24    179.25 o 
  -8  10   6     6992.65     6825.70    475.22 o 
  -6  10   6    44465.32    48614.93   1317.15 o 
  -4  10   6     4125.38     4355.04    420.91 o 
  -2  10   6     1413.12     1482.14    231.65 o 
   0  10   6      153.65      312.14    150.71 o 
   2  10   6     1110.04     1437.73    267.95 o 
   4  10   6     9692.29     8931.22    728.58 o 
 -15  11   6     2002.12     1762.63    492.94 o 
 -13  11   6       23.33      164.31    179.25 o 
 -11  11   6      857.23     1269.69    373.44 o 
  -9  11   6     4372.05     3687.82    395.84 o 
  -7  11   6    16379.67    17691.09    829.07 o 
  -5  11   6     9594.27    10248.50    656.43 o 
  -3  11   6       15.59       78.96     71.70 o 
  -1  11   6     2719.54     2509.50    492.94 o 
   1  11   6     1255.96     2180.88    507.88 o 
   3  11   6    11710.42    11815.57   1209.94 o 
 -14  12   6        3.97      104.56    164.31 o 
 -12  12   6       31.75      179.25    164.31 o 
 -10  12   6     1129.72      960.84    201.30 o 
  -8  12   6     8995.52     8652.66    602.81 o 
  -6  12   6    55474.11    61357.32   1639.55 o 
  -4  12   6     2641.75     2920.79    365.63 o 
  -2  12   6      564.45      685.91    193.49 o 
   0  12   6       40.76       10.54    156.84 o 
   2  12   6     6154.10     7483.69    956.00 o 
   4  12   6     3888.65     3629.81    702.06 o 
 -13  13   6        1.19       89.63     89.63 o 
 -11  13   6        1.68       44.81    104.56 o 
  -9  13   6     1254.33      879.95    198.86 o 
  -7  13   6      469.05      358.50    130.58 o 
  -5  13   6      573.45      488.67    146.75 o 
  -3  13   6      307.44      331.22    118.40 o 
  -1  13   6       26.17      291.78    164.31 o 
   1  13   6       98.93       52.72    149.38 o 
   3  13   6     1533.82     1941.88    522.81 o 
 -12  14   6      151.95       14.94     74.69 o 
 -10  14   6        1.14        0.00    149.38 o 
  -8  14   6      720.24      706.09    179.25 o 
  -6  14   6     1201.56     1130.64    276.19 o 
  -4  14   6        7.38       29.88     74.69 o 
  -2  14   6      490.58      528.36    182.81 o 
   0  14   6      178.94      106.75     29.29 o 
   2  14   6       68.04       73.33    119.50 o 
 -11  15   6      507.89     1060.56    433.19 o 
  -9  15   6       80.17        0.00    164.31 o 
  -7  15   6      443.61      403.31    154.25 o 
  -5  15   6      383.78      651.34    226.91 o 
  -3  15   6      244.75      312.75    168.01 o 
  -1  15   6     1216.39     1253.50    295.18 o 
   1  15   6        3.40        0.00     65.29 o 
 -10  16   6      640.97      463.06    253.94 o 
  -8  16   6      286.19      233.57    110.53 o 
  -6  16   6      163.54      305.01    151.55 o 
  -4  16   6       47.07       20.78    121.12 o 
  -2  16   6      405.30      401.45    164.31 o 
   0  16   6      110.15      133.56     89.32 o 
  -9  17   6      184.51        0.00    194.19 o 
  -7  17   6        8.77       97.49     99.93 o 
  -5  17   6        3.79      176.26    124.29 o 
  -3  17   6      100.33      108.64    114.75 o 
  -1  17   6      653.79      539.88    218.81 o 
  -6  18   6     1922.49     2150.95    405.22 o 
  -4  18   6      220.16      268.36    152.88 o 
 -17   1   7       58.39       29.88    104.56 o 
 -15   1   7      375.67      676.34    145.33 o 
 -13   1   7       81.83      130.15     73.31 o 
 -11   1   7        5.00       30.14     17.11 o 
  -9   1   7     2732.82     1784.59     99.96 o 
  -7   1   7      176.88      114.79     37.26 o 
  -5   1   7      908.94      695.30     57.30 o 
  -3   1   7      156.03      146.30     37.54 o 
  -1   1   7      612.52      661.41     79.61 o 
   1   1   7       37.40      104.56     40.53 o 
   3   1   7        2.57       24.90     89.63 o 
   5   1   7      135.93      150.52    136.10 o 
 -18   2   7       12.09       89.63    179.25 o 
 -16   2   7      330.37      321.84    119.50 o 
 -14   2   7       78.93       86.48     85.24 o 
 -12   2   7    21270.24    21442.52    752.46 o 
 -10   2   7     6491.07     6994.09    241.48 o 
  -8   2   7      815.94      883.59     84.67 o 
  -6   2   7     3490.29     3371.17    130.41 o 
  -4   2   7       82.60       67.42     23.13 o 
  -2   2   7    23989.31    27521.70    610.53 o 
   0   2   7     6319.47     6568.87    480.50 o 
   2   2   7      317.23      248.19     68.85 o 
   4   2   7     2424.97     2490.45    373.96 o 
   6   2   7       10.16      125.48    124.29 o 
 -17   3   7      960.65     1030.69    229.51 o 
 -15   3   7       17.16      158.52     59.72 o 
 -13   3   7    16190.95    16322.49    348.63 o 
 -11   3   7    68050.79    70117.52   1137.01 o 
  -9   3   7    40256.90    36453.33    704.27 o 
  -7   3   7    21001.47    19118.96    530.39 o 
  -5   3   7     4502.28     3655.14    311.78 o 
  -3   3   7    24650.08    22143.87    889.23 o 
  -1   3   7    79003.25    83505.02    912.01 o 
   1   3   7    12119.20    13317.44    712.90 o 
   3   3   7     1251.16     1416.12    188.03 o 
   5   3   7     2293.10     2012.75    363.37 o 
 -18   4   7        1.45        0.00    298.75 o 
 -16   4   7     1878.06     1896.08    336.09 o 
 -14   4   7     1196.34     1648.30    183.07 o 
 -12   4   7    65240.70    71131.16   1520.37 o 
 -10   4   7    40100.80    37360.11    791.69 o 
  -8   4   7      510.67      369.69     44.08 o 
  -6   4   7    28701.01    24858.46    503.82 o 
  -4   4   7     2850.06     2721.91    233.28 o 
  -2   4   7   137613.33   136565.50   7999.03 o 
   0   4   7    99164.57   111013.01   1682.35 o 
   2   4   7     2410.76     2607.61    246.85 o 
   4   4   7     5551.82     5610.44    586.14 o 
   6   4   7       40.42      138.90     69.37 o 
 -17   5   7      691.65      345.06    567.63 o 
 -15   5   7       99.44      198.68     69.62 o 
 -13   5   7    10720.52    11178.81    489.67 o 
 -11   5   7    39089.47    47843.44    820.05 o 
  -9   5   7    28323.76    32053.05   1419.06 o 
  -7   5   7     2772.96     2505.03    144.63 o 
  -5   5   7    10585.31     9495.39    366.66 o 
  -3   5   7    22521.20    23149.09    610.36 o 
  -1   5   7    91283.04    96718.23   3689.57 o 
   1   5   7      436.62      412.29     90.32 o 
   3   5   7     1290.40     1695.87    258.67 o 
   5   5   7     1864.92     1963.26    340.00 o 
 -16   6   7     2150.95     2586.44    363.37 o 
 -12   6   7    14429.14    14306.37    761.81 o 
 -10   6   7     1281.17     1027.70    227.25 o 
  -8   6   7     2997.48     2873.28    152.25 o 
  -6   6   7     2453.11     2562.48    175.93 o 
  -4   6   7      387.70      223.07     78.69 o 
   0   6   7    36558.64    38268.92   1440.24 o 
   2   6   7     3228.67     3098.44    280.83 o 
   4   6   7     1310.38     1530.01    290.69 o 
 -17   7   7      106.14      318.67    146.97 o 
 -15   7   7      241.22      159.53    239.00 o 
 -13   7   7     8360.38     7169.02    420.21 o 
 -11   7   7    21680.20    19136.87   1062.83 o 
  -9   7   7    28834.93    28629.47    732.11 o 
  -7   7   7      197.97      203.97     47.59 o 
  -5   7   7     1988.37     2030.65    236.07 o 
  -3   7   7     3183.74     2825.99    182.42 o 
  -1   7   7    35493.94    41737.19   1272.47 o 
   1   7   7       20.70        0.00     53.44 o 
   3   7   7      240.10      646.48    222.52 o 
   5   7   7      422.24      567.63    221.81 o 
 -16   8   7       25.20      352.44    403.31 o 
 -14   8   7     1496.91     1735.36    253.94 o 
 -12   8   7    19958.91    18395.74    978.41 o 
 -10   8   7     6653.97     5525.06    345.84 o 
  -8   8   7      845.11      535.83     97.72 o 
  -6   8   7     2426.10     1968.74    250.87 o 
  -4   8   7     3481.61     2696.39    299.78 o 
  -2   8   7    34838.28    36778.62   1193.55 o 
   0   8   7    30761.48    34064.35   1230.49 o 
   2   8   7     1903.21     2080.89    343.16 o 
   4   8   7      231.81      537.75    186.63 o 
 -15   9   7      334.94      653.34    754.34 o 
 -13   9   7     2795.49     2942.69    552.69 o 
 -11   9   7     4168.80     4826.05    341.56 o 
  -9   9   7     4255.51     4308.64    348.01 o 
  -7   9   7      396.54      224.06    112.03 o 
  -5   9   7      348.04      373.44    124.29 o 
  -3   9   7     6208.11     6138.36    335.21 o 
  -1   9   7    10581.55    10676.96    691.78 o 
   1   9   7        3.64        0.00     29.29 o 
   3   9   7      111.98      209.13    121.55 o 
 -16  10   7      549.54      687.13    268.88 o 
 -14  10   7      472.70      776.75    298.75 o 
 -12  10   7      778.17      612.44    268.88 o 
 -10  10   7     1152.95      697.45    142.20 o 
  -8  10   7      925.98     1054.77    190.00 o 
  -6  10   7      953.73      850.56    163.46 o 
  -4  10   7       72.86       67.22     41.19 o 
  -2  10   7     1557.38     1792.32    290.32 o 
   0  10   7     2320.67     3554.66    438.24 o 
   2  10   7       90.83        0.00     54.60 o 
   4  10   7      543.56      621.18    216.34 o 
 -15  11   7       32.40       14.94     59.75 o 
 -13  11   7     1545.93     1912.00    463.06 o 
 -11  11   7     6105.00     6069.40    679.66 o 
  -9  11   7      239.39      350.35    110.53 o 
  -7  11   7     3530.10     3164.56    369.53 o 
  -5  11   7     2586.95     2371.87    320.99 o 
  -3  11   7     3731.45     3863.68    444.35 o 
  -1  11   7     8349.87    10680.32   1060.56 o 
   1  11   7      936.58     1296.96    284.60 o 
   3  11   7      742.01      708.41    210.46 o 
 -14  12   7        0.33        0.00    179.25 o 
 -12  12   7     3123.54     3092.06    612.44 o 
 -10  12   7     2252.55     2617.72    320.53 o 
  -8  12   7      159.65      149.38     53.44 o 
  -6  12   7      850.87     1016.98    222.52 o 
  -4  12   7      125.52      290.45    139.97 o 
  -2  12   7     4211.35     3968.94    482.78 o 
   0  12   7     1284.32     1344.38    388.38 o 
   2  12   7       19.48       59.75     44.81 o 
 -13  13   7       27.22        0.00     44.81 o 
 -11  13   7      537.76      492.94    253.94 o 
  -9  13   7        7.41        0.00     89.32 o 
  -7  13   7      937.77      869.87    220.93 o 
  -5  13   7      168.65      217.03     89.63 o 
  -3  13   7        0.90        0.00     52.81 o 
  -1  13   7        7.69        1.36    110.53 o 
   1  13   7     1179.51     1463.88    448.13 o 
 -12  14   7     4756.76     4316.94    776.75 o 
 -10  14   7     2401.19     1493.75    463.06 o 
  -8  14   7        2.17       54.77    112.03 o 
  -6  14   7       60.41       34.14     67.22 o 
  -4  14   7       21.30        0.00     57.38 o 
  -2  14   7     7255.74     6168.43    622.91 o 
   0  14   7     1974.73     2111.10    390.38 o 
 -13  15   7     1608.68     1030.69    388.38 o 
 -11  15   7     5470.24     5960.06    941.06 o 
  -9  15   7      477.00      246.82    110.53 o 
  -7  15   7      670.50      977.58    264.65 o 
  -5  15   7       22.79       46.38     99.93 o 
  -3  15   7     3093.50     2552.09    414.71 o 
  -1  15   7     4107.05     3988.31    540.21 o 
 -10  16   7     2207.99     1986.69    522.81 o 
  -8  16   7       15.15        0.00     52.81 o 
  -6  16   7      192.46      318.67    209.13 o 
  -4  16   7      145.31       67.22    253.94 o 
  -2  16   7     6902.56     6658.36    694.96 o 
  -9  17   7       65.94      492.94    313.69 o 
  -7  17   7      121.22      301.39    171.32 o 
  -5  17   7       22.38      221.76    126.67 o 
  -3  17   7      138.61      151.67    136.10 o 
 -18   0   8     4166.87     4152.63    687.13 o 
 -16   0   8    34798.06    38925.95   1130.20 o 
 -14   0   8    12648.87    12068.46    700.88 o 
 -12   0   8     2763.12     2426.34    181.56 o 
 -10   0   8     8414.14     6561.03    303.11 o 
  -8   0   8    62785.69    52080.91    739.96 o 
  -6   0   8    61221.08    61592.50   1635.66 o 
  -4   0   8    97535.98   101276.88   1429.02 o 
  -2   0   8      134.74      179.25     97.09 o 
   0   0   8    15885.38    14323.55    522.31 o 
   2   0   8      728.67     1359.31    373.44 o 
   4   0   8    27124.47    20852.75   1553.50 o 
 -19   1   8       57.95      146.39     99.43 o 
 -17   1   8     7992.17     7926.62    560.88 o 
 -15   1   8    21347.53    23001.54    703.64 o 
 -13   1   8    17517.34    16943.64   1100.44 o 
 -11   1   8     6023.97     4896.38    191.89 o 
  -9   1   8      112.94       77.58     28.03 o 
  -7   1   8    41897.91    38320.62    484.79 o 
  -5   1   8   115922.44   125825.98   1792.44 o 
  -3   1   8    58021.14    66070.03    827.97 o 
  -1   1   8     4287.80     4235.83    206.69 o 
   1   1   8     1655.06     1671.68    171.52 o 
   3   1   8    16080.53    14466.44    963.47 o 
   5   1   8    13496.50    10933.13    839.66 o 
 -18   2   8      412.99      522.81    253.94 o 
 -16   2   8     5000.11     5795.39    455.81 o 
 -14   2   8     8790.66     8390.24    348.51 o 
 -12   2   8      170.99      103.91     49.16 o 
 -10   2   8      512.19      755.75    121.12 o 
  -8   2   8       48.05        0.00     32.34 o 
  -6   2   8    27023.78    30472.37    389.64 o 
  -4   2   8    45001.02    53025.58   1552.35 o 
  -2   2   8      431.32      343.56    105.62 o 
   0   2   8     3475.03     3082.78    358.66 o 
   2   2   8      510.22      765.55    190.12 o 
   4   2   8     9574.41     9321.70    749.71 o 
 -19   3   8      128.73        0.00    328.63 o 
 -17   3   8     1052.82     1248.58    236.07 o 
 -15   3   8     4324.47     5389.77    252.84 o 
 -13   3   8     8018.86     8530.15    400.78 o 
 -11   3   8      130.41       49.79     44.81 o 
  -9   3   8     1701.42     1651.04    223.47 o 
  -7   3   8     6107.88     8203.62    553.46 o 
  -3   3   8     6910.69     8811.57    397.48 o 
  -1   3   8     1925.65     2013.87    279.75 o 
   1   3   8       45.93       82.84     94.75 o 
   3   3   8     3789.31     3474.62    448.06 o 
   5   3   8     2096.25     1939.64    351.03 o 
 -18   4   8     1806.35     1459.53    283.81 o 
 -16   4   8      798.85      723.43    223.82 o 
 -14   4   8     1373.03     1307.35    181.25 o 
 -12   4   8        8.05       41.53     18.38 o 
 -10   4   8      553.42      582.56    179.25 o 
  -8   4   8     4963.23     4048.96    163.23 o 
  -6   4   8    17491.45    18287.62   1620.72 o 
  -4   4   8     3386.61     3819.34    290.69 o 
  -2   4   8      299.28      251.30     68.68 o 
   0   4   8       59.98        4.63     73.75 o 
   2   4   8      551.13      568.01    121.81 o 
   4   4   8     1876.31     1698.08    342.18 o 
 -17   5   8      998.92     1239.71    250.87 o 
 -15   5   8       95.10       91.45     59.42 o 
 -13   5   8       54.42       94.73     36.19 o 
 -11   5   8        3.45        0.00     42.25 o 
  -9   5   8     2465.58     1822.93    112.80 o 
  -7   5   8     8453.75     7763.41    302.35 o 
  -3   5   8     1316.42     1073.77    160.26 o 
  -1   5   8       14.52        8.96     24.86 o 
   1   5   8      480.08      509.41    103.63 o 
   3   5   8      138.58      384.11    182.81 o 
 -18   6   8        0.27        0.00    149.38 o 
 -16   6   8      212.14      268.88     60.98 o 
 -14   6   8     1148.84     1173.55    181.55 o 
 -12   6   8       76.86      104.56     46.66 o 
 -10   6   8     3174.60     2502.95    469.81 o 
  -8   6   8     1783.19     1451.80    133.76 o 
  -6   6   8     9373.97    10060.14    496.10 o 
  -4   6   8     2330.15     2807.30    305.76 o 
  -2   6   8      218.91      227.05     78.69 o 
   0   6   8      136.37       79.67     66.80 o 
   2   6   8        0.04      206.14    117.17 o 
   4   6   8     1479.84     1211.84    321.16 o 
 -17   7   8     5278.86     5738.59    584.45 o 
 -15   7   8    12463.75    13016.28    832.26 o 
 -13   7   8      291.31      377.27    634.84 o 
  -9   7   8      362.18      205.68     45.90 o 
  -7   7   8    36306.26    30303.16   1269.69 o 
  -5   7   8    11130.32     8536.77    657.25 o 
  -3   7   8     5054.59     4704.60    411.53 o 
  -1   7   8     4852.37     5393.87    496.10 o 
   1   7   8     1685.74     2171.50    348.08 o 
   3   7   8     2289.43     2071.05    344.26 o 
 -18   8   8      779.32      970.94    291.28 o 
 -16   8   8     1006.62     1388.73    358.50 o 
 -14   8   8     6686.47     7435.28    649.78 o 
 -12   8   8      731.34      725.54    108.13 o 
 -10   8   8     3454.89     3529.36    284.40 o 
  -6   8   8    47109.45    50544.19   1611.51 o 
  -4   8   8    20048.33    19991.67    850.22 o 
  -2   8   8      187.04      321.46    131.71 o 
   0   8   8        6.75       87.97     93.31 o 
   2   8   8      174.36      611.44    237.48 o 
   4   8   8     6201.58     5159.08    572.10 o 
 -17   9   8     1375.42     2111.00    806.63 o 
 -15   9   8    10243.10    11512.32    689.10 o 
 -13   9   8     3312.68     3211.56    552.69 o 
 -11   9   8      308.64      233.40     76.85 o 
  -9   9   8     2580.42     2309.86    204.19 o 
  -7   9   8     2362.64     2409.43    283.47 o 
  -5   9   8     2683.74     2685.85    316.34 o 
  -3   9   8     3287.47     2937.40    370.93 o 
  -1   9   8     2514.27     2001.74    338.00 o 
   1   9   8      856.14      702.06    221.81 o 
   3   9   8     2877.38     2940.44    448.13 o 
 -16  10   8      503.20      672.19    283.81 o 
 -14  10   8     4195.61     4690.38    717.00 o 
 -12  10   8      165.75      224.06    164.31 o 
 -10  10   8     2294.64     2226.90    306.22 o 
  -8  10   8      262.57      194.19    116.19 o 
  -6  10   8     9695.71    11311.41    673.88 o 
  -4  10   8     7569.83     8920.70    664.72 o 
  -2  10   8       81.52       26.89     49.72 o 
   0  10   8       93.93      145.11    107.55 o 
   2  10   8      205.66      440.02    184.62 o 
 -15  11   8     6326.39     5765.88    851.44 o 
 -13  11   8     2308.28     2225.69    537.75 o 
 -11  11   8      727.75      753.87    157.36 o 
  -9  11   8      137.81      104.56    179.25 o 
  -7  11   8     9938.43    11165.42    685.35 o 
  -5  11   8    17869.98    19786.04    969.81 o 
  -3  11   8     8613.24     9739.25   1000.81 o 
  -1  11   8      571.70      819.48    225.44 o 
   1  11   8      264.85      399.87    205.76 o 
 -16  12   8     4799.03     4406.56    776.75 o 
 -14  12   8     1328.38     1239.81    403.31 o 
 -12  12   8      104.41      507.88    253.94 o 
 -10  12   8      171.00      210.48    104.56 o 
  -8  12   8     9908.84     9253.30    642.03 o 
  -6  12   8    11009.83    12564.24    771.98 o 
  -4  12   8    10770.06    12233.60    820.66 o 
  -2  12   8       81.65      224.06    164.31 o 
   0  12   8      486.01      657.25    328.63 o 
   2  12   8       73.20      239.00    179.25 o 
 -15  13   8      884.75      970.94    373.44 o 
 -13  13   8     1100.17     1030.69    388.38 o 
 -11  13   8       17.86      134.44    164.31 o 
  -7  13   8      850.94      642.31    174.00 o 
  -5  13   8     2791.22     2700.35    384.55 o 
  -3  13   8     1558.80     1672.79    330.15 o 
  -1  13   8       42.31       14.94     44.81 o 
   1  13   8       14.91      224.06    179.25 o 
 -14  14   8        8.43       14.94     74.69 o 
 -12  14   8      163.54      149.38     74.69 o 
 -10  14   8       35.67       74.69     74.69 o 
  -8  14   8       20.35      239.00    150.71 o 
  -6  14   8     1309.04     1384.01    274.01 o 
  -4  14   8      110.42      164.31    121.55 o 
  -2  14   8        5.15      314.15    168.01 o 
   0  14   8      315.47      316.58    134.86 o 
 -13  15   8      194.18      492.94    313.69 o 
 -11  15   8      332.64      283.81    104.56 o 
  -9  15   8        2.10        4.07     51.88 o 
  -7  15   8       38.48        0.00     35.85 o 
  -5  15   8      242.45      172.85    107.55 o 
  -3  15   8      121.52      257.67    153.71 o 
  -1  15   8      187.30      291.52    163.46 o 
 -12  16   8        9.76       14.94     89.63 o 
 -10  16   8      418.82      388.38    224.06 o 
  -8  16   8      568.00      556.16    222.52 o 
  -6  16   8      199.26        0.00    164.31 o 
  -4  16   8       99.76       74.69    136.10 o 
  -2  16   8       40.52      188.32    146.75 o 
  -9  17   8       66.72      268.88    239.00 o 
  -7  17   8      216.95      192.46    132.50 o 
  -5  17   8       14.14       65.73     78.69 o 
 -19   1   9      679.80      746.88    204.15 o 
 -17   1   9       71.09       87.76     38.43 o 
 -15   1   9       81.09      162.01     45.90 o 
 -13   1   9       77.48       57.26     22.81 o 
  -7   1   9      115.90      130.70     23.95 o 
  -5   1   9       36.81       25.19     26.21 o 
  -3   1   9        0.12       18.14     25.35 o 
  -1   1   9       34.26       94.65     50.30 o 
   1   1   9        3.67       37.92     59.75 o 
   3   1   9        8.32      250.49    132.50 o 
 -18   2   9     1865.75     2106.19    507.88 o 
 -16   2   9      245.73      413.85     78.37 o 
 -14   2   9     1719.56     1528.45    309.08 o 
 -12   2   9     4002.34     3693.79    283.47 o 
 -10   2   9     7061.77     9526.96    326.89 o 
  -8   2   9     3992.86     4116.74    161.63 o 
  -6   2   9      592.71      919.93    142.30 o 
  -4   2   9     3356.70     3463.57    201.06 o 
  -2   2   9      942.30      920.70    135.85 o 
   0   2   9     9211.26     9298.42    434.66 o 
   2   2   9     5353.60     5075.02    533.32 o 
   4   2   9      110.94      246.47    125.43 o 
 -19   3   9     4329.49     3226.50    627.38 o 
 -17   3   9      352.46      293.08    306.22 o 
 -15   3   9     1166.29      781.10    213.74 o 
 -13   3   9      514.20      392.57     72.05 o 
 -11   3   9    43814.55    40562.86    975.95 o 
  -9   3   9   146689.02   155212.83   2584.19 o 
  -7   3   9     3002.69     3221.42    166.27 o 
  -5   3   9    10495.30    10202.31    731.94 o 
  -3   3   9      283.45      320.10    144.76 o 
  -1   3   9    23255.13    24175.88   1068.03 o 
   1   3   9    25918.86    25639.48   1411.59 o 
   3   3   9     1103.20     1241.80    263.43 o 
 -18   4   9     3183.16     2805.88    363.37 o 
 -16   4   9      548.05      506.53    151.71 o 
 -14   4   9     2713.82     1906.16    206.62 o 
 -12   4   9    11434.08    11032.78    543.89 o 
 -10   4   9    91004.32    80556.17   2268.16 o 
  -8   4   9    41563.38    44408.52    993.34 o 
  -6   4   9     4021.39     2957.63    388.38 o 
  -4   4   9    16442.72    13652.88    926.13 o 
  -2   4   9    15522.51    14051.29    511.41 o 
   0   4   9    60705.21    62524.54   1218.21 o 
   2   4   9    16257.79    13928.75   1807.44 o 
   4   4   9      203.40      392.11    246.47 o 
 -19   5   9     7900.68     7961.69   1045.63 o 
 -17   5   9      131.27       88.02     74.32 o 
 -15   5   9     3950.35     3760.64    306.58 o 
 -13   5   9       54.72       16.86     23.59 o 
 -11   5   9    28389.08    30397.82   1359.31 o 
  -9   5   9    37796.50    49209.26   1241.20 o 
  -7   5   9     7474.04     8155.17    350.98 o 
  -5   5   9     8184.27     7767.50    687.13 o 
  -3   5   9      111.73      672.19    253.94 o 
  -1   5   9     1441.15     1239.81    298.75 o 
   1   5   9    33768.82    30207.18   5056.35 o 
   3   5   9     1108.15     1113.31    224.35 o 
 -18   6   9     4386.52     4512.80    582.56 o 
 -16   6   9      102.47      381.16    125.05 o 
 -14   6   9     2946.03     3591.66    306.30 o 
 -12   6   9      315.55      268.45    717.00 o 
 -10   6   9    32114.35    33762.84    551.18 o 
  -8   6   9    22705.54    26377.80    551.29 o 
  -6   6   9       30.30      158.88     57.38 o 
  -4   6   9     1989.20     2084.91    282.85 o 
  -2   6   9     2747.63     2895.02    357.26 o 
   0   6   9    19603.64    21207.26   1040.04 o 
   2   6   9     4596.89     3857.23    888.78 o 
 -19   7   9     5060.89     5569.93    595.78 o 
 -17   7   9      331.84      552.48    597.50 o 
 -15   7   9      866.37     1005.26    197.37 o 
 -11   7   9    26355.68    19811.83   1994.16 o 
  -9   7   9    17026.33    15945.60    515.75 o 
  -7   7   9     4653.57     5278.89    395.98 o 
  -5   7   9      537.27      584.62    150.71 o 
  -3   7   9        0.85       68.29     67.22 o 
  -1   7   9       69.26       59.75     63.37 o 
   1   7   9    22556.02    20598.07   2061.38 o 
   3   7   9      727.83      771.55    298.75 o 
 -18   8   9      710.79      960.98    455.59 o 
 -16   8   9       74.15       65.56     69.71 o 
 -14   8   9       88.74      194.19    134.44 o 
 -10   8   9    27856.54    26228.67    615.86 o 
  -8   8   9    13014.04    14322.84    689.10 o 
  -6   8   9      810.09      460.67    129.20 o 
  -4   8   9      938.96      867.66    190.11 o 
  -2   8   9     7430.62     6995.56    586.14 o 
   0   8   9    16318.97    17215.04    981.62 o 
   2   8   9     3325.02     2784.89    432.67 o 
 -17   9   9      495.89      547.52    552.69 o 
 -15   9   9      163.24      134.44    104.56 o 
 -13   9   9     1036.45     1478.81    388.38 o 
 -11   9   9     4052.30     4364.57    351.03 o 
  -9   9   9     3439.98     4427.94    375.63 o 
  -7   9   9     1533.94     2073.82    286.88 o 
  -5   9   9      114.63       89.31     29.88 o 
  -3   9   9      282.07      366.29    121.12 o 
  -1   9   9     1103.54      927.09    211.74 o 
   1   9   9     2732.76     2735.68    410.31 o 
 -16  10   9      426.62      467.70    146.44 o 
 -14  10   9      179.26      268.88    149.38 o 
 -12  10   9       94.77       70.79     14.94 o 
 -10  10   9     2806.50     2883.20    300.77 o 
  -8  10   9        0.10        0.00     89.32 o 
  -6  10   9      334.06      251.09    110.53 o 
  -4  10   9     1646.70     1630.65    278.56 o 
  -2  10   9       16.27      143.09     96.64 o 
   0  10   9      459.21      709.53    211.25 o 
   2  10   9       92.29      329.03    190.11 o 
 -17  11   9       14.87      134.44    164.31 o 
 -15  11   9      718.10      761.81    313.69 o 
 -13  11   9       81.40      119.50    134.44 o 
 -11  11   9     4829.11     5256.98    427.48 o 
  -9  11   9     9736.84    12314.82    696.16 o 
  -7  11   9       10.46        0.00     97.09 o 
  -5  11   9     3520.86     3144.82    410.31 o 
  -3  11   9       13.81       66.29     82.16 o 
  -1  11   9     1826.00     1790.31    327.43 o 
   1  11   9     2036.32     2540.17    411.93 o 
 -16  12   9      302.38      463.06    253.94 o 
 -14  12   9     1216.66     1254.75    388.38 o 
 -12  12   9       44.90       14.94     89.63 o 
 -10  12   9     1488.19     1334.70    232.10 o 
  -8  12   9       99.77      176.11     70.34 o 
  -6  12   9      437.27      506.84    152.88 o 
  -4  12   9     2255.70     2137.80    373.26 o 
  -2  12   9       53.15      313.69    209.13 o 
   0  12   9     1258.82     1442.03    316.34 o 
 -15  13   9      230.84      194.19    194.19 o 
 -13  13   9      440.65      507.88    283.81 o 
 -11  13   9       13.48       14.94     74.69 o 
  -9  13   9    13175.10    12933.39    785.44 o 
  -7  13   9        1.56        0.00    156.84 o 
  -5  13   9      367.28      504.36    178.63 o 
  -3  13   9       10.37        0.00    121.12 o 
  -1  13   9     1130.09     1209.94    388.38 o 
 -14  14   9      746.28      717.00    403.31 o 
 -12  14   9      365.54      567.63    298.75 o 
 -10  14   9      653.73      908.26    221.07 o 
  -8  14   9        5.35        8.96    119.50 o 
  -6  14   9       54.87      191.95    104.05 o 
  -4  14   9     1409.56     1271.40    308.25 o 
  -2  14   9      143.10      157.67     93.31 o 
 -13  15   9      506.78      403.31    298.75 o 
 -11  15   9     3168.48     3121.94    687.13 o 
  -9  15   9    24245.23    23635.83   1155.51 o 
  -7  15   9      197.86      100.83     56.68 o 
  -5  15   9      534.87      575.09    211.25 o 
  -3  15   9       57.60      112.86    139.97 o 
 -12  16   9      611.34      492.94    298.75 o 
 -10  16   9     2549.67     3181.69    717.00 o 
  -8  16   9      280.00      421.66    167.18 o 
  -6  16   9        3.55        0.00    209.13 o 
  -4  16   9      487.10      618.34    226.91 o 
  -9  17   9     2001.69     1941.88    612.44 o 
  -7  17   9       28.45      130.85    179.25 o 
  -5  17   9        1.05        0.00     59.75 o 
 -20   0  10     1410.56     1359.31    463.06 o 
 -18   0  10      182.63       74.69    104.56 o 
 -16   0  10    17984.85    19006.21    672.56 o 
 -14   0  10    68406.27    74367.78   1575.89 o 
 -12   0  10     3007.67     2893.35    326.37 o 
 -10   0  10    22057.94    17317.91    717.00 o 
  -8   0  10      139.45      207.77     55.99 o 
  -6   0  10    47368.62    46236.04   1093.02 o 
  -4   0  10    61426.48    70958.61   1363.27 o 
  -2   0  10    28196.95    29510.61   1068.03 o 
   0   0  10     1594.26     2360.13    507.88 o 
   2   0  10     2249.94     1284.63    463.06 o 
 -19   1  10      656.03      838.41    190.00 o 
 -17   1  10     2570.56     2263.63    228.86 o 
 -15   1  10    56829.37    54736.89   2123.44 o 
 -13   1  10    27077.17    26158.18    895.88 o 
 -11   1  10      142.91       83.58     30.18 o 
  -9   1  10     7775.41     6406.02    260.76 o 
  -7   1  10     2841.48     2544.77    127.85 o 
  -5   1  10   132366.81   143067.23   1358.03 o 
  -3   1  10    34339.10    39256.30    714.65 o 
  -1   1  10      283.06      384.89     92.19 o 
   1   1  10     7415.45     6265.84    596.71 o 
   3   1  10       65.47      390.93    214.80 o 
 -20   2  10      639.78      520.32    182.33 o 
 -18   2  10      546.64      700.93    162.82 o 
 -16   2  10      841.60      720.15     75.48 o 
 -14   2  10    10184.63    11732.54    642.75 o 
 -12   2  10     1268.12     1155.55     94.83 o 
 -10   2  10       33.33       43.15     82.16 o 
  -8   2  10     4402.44     3458.10    161.16 o 
  -6   2  10    11182.24     9789.58    678.00 o 
  -4   2  10    15115.78    16655.98    575.67 o 
  -2   2  10     6355.63     7704.58    409.23 o 
   0   2  10      960.63     1161.91    236.07 o 
   2   2  10      737.24      825.15    258.40 o 
 -19   3  10      642.73      448.13    134.44 o 
 -17   3  10      297.61      310.70    126.97 o 
 -15   3  10     5327.29     5678.65    348.06 o 
 -13   3  10     3046.54     3459.72    305.76 o 
 -11   3  10      244.10      114.52     46.66 o 
  -9   3  10       56.95       19.21     32.69 o 
  -7   3  10       54.42       29.88     44.81 o 
  -5   3  10    11889.92    14939.64    707.45 o 
  -3   3  10     7893.93     7228.92    743.08 o 
  -1   3  10      207.40      296.67    127.24 o 
   1   3  10     1199.61     1214.39    297.57 o 
   3   3  10       81.37      160.04    130.58 o 
 -20   4  10       53.15        0.00    209.13 o 
 -18   4  10      110.73      280.26    110.53 o 
 -16   4  10     3580.85     4659.39    340.33 o 
 -14   4  10     7447.62     7901.35    381.79 o 
 -12   4  10      270.09      258.92     93.31 o 
 -10   4  10      188.64      206.17     40.13 o 
  -6   4  10     5049.52     4750.13    507.88 o 
  -4   4  10     6650.06     7931.81    746.88 o 
  -2   4  10     1480.03     1003.32    168.41 o 
   0   4  10      204.03      227.14    148.23 o 
   2   4  10       15.02      145.42    201.66 o 
 -19   5  10        8.67        0.00     56.15 o 
 -17   5  10     2909.34     3586.01    315.03 o 
 -15   5  10     2642.62     3125.77    272.33 o 
 -13   5  10      630.74      664.61    128.48 o 
 -11   5  10     1147.50     1315.72    115.90 o 
  -9   5  10     1756.58     1617.90    141.65 o 
  -5   5  10     3932.90     3510.31    492.94 o 
  -3   5  10     1157.66     1239.81    313.69 o 
  -1   5  10      199.39      134.44    179.25 o 
   1   5  10       66.11      160.87    136.10 o 
 -18   6  10       26.01        0.00    126.97 o 
 -16   6  10      985.77      869.34    151.92 o 
 -14   6  10     2569.35     2379.17    279.75 o 
 -12   6  10     2570.24     2285.44    418.25 o 
 -10   6  10     1657.50     1931.07    138.68 o 
  -8   6  10      668.63      702.06    131.71 o 
  -6   6  10     1021.56      994.23    189.24 o 
  -4   6  10     7216.90     8069.97    580.64 o 
  -2   6  10        4.86        0.00     89.63 o 
   0   6  10      955.92      828.71    242.25 o 
   2   6  10      419.73      374.80    168.36 o 
 -19   7  10      450.38      627.38    200.94 o 
 -17   7  10     1445.19     2064.80    257.34 o 
 -15   7  10    15593.24    17155.76    682.97 o 
 -13   7  10     3165.11     2061.38    403.31 o 
 -11   7  10     2277.22     2634.92    167.33 o 
  -9   7  10     2954.68     3237.68    212.06 o 
  -7   7  10     5389.60     4420.56    384.55 o 
  -5   7  10    33794.87    32967.13   1139.42 o 
  -3   7  10    21149.86    25666.98   1103.73 o 
  -1   7  10        1.12      266.81    152.88 o 
   1   7  10     1630.43     1454.58    310.38 o 
 -18   8  10       99.58      282.24    522.81 o 
 -16   8  10     6704.33     6635.80    532.70 o 
 -14   8  10    12631.45    12607.25   1060.56 o 
 -12   8  10     3611.27     2884.18    403.31 o 
 -10   8  10     3770.62     3523.69    248.18 o 
  -8   8  10     1713.84     1973.84    224.14 o 
  -6   8  10    13186.59    12784.43    696.88 o 
  -4   8  10    28164.22    30331.87   1165.39 o 
  -2   8  10      171.17      154.04     82.54 o 
   0   8  10     2202.95     2467.40    399.71 o 
 -17   9  10       12.11      137.76     93.31 o 
 -15   9  10     5791.23     4570.88    672.19 o 
 -13   9  10     1155.64     1030.69    298.75 o 
 -11   9  10       41.03      116.05     39.57 o 
  -9   9  10     2242.19     2300.82    306.73 o 
  -7   9  10       74.85       53.11     28.73 o 
  -5   9  10     9589.20    10469.90    681.21 o 
  -3   9  10    10606.06    11012.11    743.25 o 
  -1   9  10      194.84      131.86    146.44 o 
   1   9  10     1600.59     1582.13    342.18 o 
 -18  10  10        1.18       29.88     74.69 o 
 -16  10  10      550.54      597.50    268.88 o 
 -14  10  10     3528.98     3077.13    582.56 o 
 -12  10  10     5138.68     4671.97    364.93 o 
 -10  10  10      602.09      469.60    145.55 o 
  -8  10  10     1933.47     1793.88    284.60 o 
  -6  10  10      743.12      686.93    161.43 o 
  -4  10  10     9747.54    11364.44    759.61 o 
  -2  10  10      279.88      291.28    137.31 o 
   0  10  10      493.54      824.92    257.33 o 
 -17  11  10      358.90      394.04    152.88 o 
 -15  11  10    10343.75     8917.69   1030.69 o 
 -13  11  10     3684.29     3510.31    642.31 o 
 -11  11  10       58.43       62.74    119.50 o 
  -9  11  10      850.90      976.10    209.99 o 
  -7  11  10     1548.69     1347.14    272.19 o 
  -5  11  10    23239.67    24520.42   1882.13 o 
  -3  11  10    10989.28    12086.03    833.63 o 
  -1  11  10      201.17      224.54    161.43 o 
 -16  12  10     2468.15     1986.69    507.88 o 
 -14  12  10     5183.00     5153.44    806.63 o 
 -12  12  10      843.88      627.38    268.88 o 
 -10  12  10     1034.15     1362.49    268.00 o 
  -8  12  10      136.37       70.42     82.16 o 
  -6  12  10     7814.16     8055.51    686.95 o 
  -4  12  10     9077.13    10381.57   1075.50 o 
  -2  12  10     1793.15     2239.42    395.14 o 
 -15  13  10     2672.13     2524.44    612.44 o 
 -13  13  10     1197.49     1030.69    343.56 o 
 -11  13  10       69.73      343.56    268.88 o 
  -9  13  10      105.65       32.01     71.70 o 
  -7  13  10      458.00      473.47    168.36 o 
  -5  13  10     4063.34     4108.85    520.24 o 
  -3  13  10      272.22      134.44    119.50 o 
  -1  13  10       36.27        0.00    134.44 o 
 -14  14  10       15.68      104.56     74.69 o 
 -12  14  10       43.11        0.00     89.63 o 
 -10  14  10      910.28     1352.68    278.23 o 
  -8  14  10        1.86        0.00     78.68 o 
  -6  14  10      181.44      383.40    160.33 o 
  -4  14  10      367.95      207.98    132.50 o 
  -2  14  10      137.95      309.61    174.04 o 
 -13  15  10        0.32        0.00    164.31 o 
 -11  15  10      150.43      328.63    224.06 o 
  -9  15  10      195.43      452.20    172.13 o 
  -7  15  10       28.07       19.21     37.34 o 
  -5  15  10      125.72      159.77    201.66 o 
  -3  15  10       25.53       60.40    201.66 o 
 -12  16  10       41.55        0.00     74.69 o 
 -10  16  10     1000.16     1015.75    492.94 o 
  -8  16  10      136.67      190.11    134.44 o 
  -6  16  10      150.75      185.89    139.97 o 
  -9  17  10      219.01      253.94    224.06 o 
  -7  17  10      191.39      101.58    104.56 o 
 -21   1  11       89.05        0.00     82.38 o 
 -19   1  11      534.65     1172.19    248.05 o 
 -17   1  11     1345.90     1468.44    175.54 o 
 -15   1  11       27.04        0.00     29.42 o 
 -13   1  11      863.62     1199.67    118.53 o 
 -11   1  11      366.61      451.11     60.55 o 
  -7   1  11      732.81      778.79     76.11 o 
  -5   1  11       63.05       54.97     43.12 o 
  -3   1  11       84.18      138.58     51.66 o 
  -1   1  11        2.54        0.00     67.22 o 
   1   1  11      411.89      694.59    232.37 o 
 -20   2  11      960.89     1072.74    328.63 o 
 -18   2  11     5471.03     6026.62    455.17 o 
 -16   2  11     1458.67      930.53    280.63 o 
 -14   2  11     1149.64     1604.00    146.61 o 
 -12   2  11      276.93      187.40     33.00 o 
 -10   2  11     5869.39     6180.60    530.81 o 
  -8   2  11     8699.43    10635.23    422.58 o 
  -6   2  11     1539.91     1411.77     93.10 o 
  -4   2  11      337.38      324.00     80.64 o 
  -2   2  11      420.46      363.55     89.63 o 
   0   2  11     4324.02     3899.94    473.90 o 
   2   2  11     2238.03     1733.10    325.40 o 
 -21   3  11     1105.97      599.56    150.71 o 
 -19   3  11     3660.68     2957.63    582.56 o 
 -17   3  11     2638.44     2056.44    342.68 o 
 -15   3  11      897.86      629.15     76.26 o 
 -13   3  11     2625.17     1952.39    213.73 o 
 -11   3  11    22426.79    18980.19    537.75 o 
  -9   3  11    38523.94    34770.29    866.38 o 
  -7   3  11    22220.33    26125.70   1209.94 o 
  -5   3  11      842.18     1194.59    216.34 o 
  -3   3  11     2854.51     2225.99    206.89 o 
  -1   3  11     1844.24     2056.92    331.59 o 
 -20   4  11     6617.04     7184.94   1000.81 o 
 -18   4  11    13496.98    13385.34    600.45 o 
 -16   4  11      665.80      591.05    123.42 o 
 -14   4  11     2838.99     2042.77    217.73 o 
 -12   4  11     1303.36     1531.88    124.82 o 
 -10   4  11    35951.59    33680.93   1405.74 o 
  -8   4  11    33174.77    36268.26   1374.25 o 
  -6   4  11     8997.55    11188.19    881.31 o 
  -4   4  11     7998.91     8290.31    866.38 o 
  -2   4  11     1319.02     1582.16    319.34 o 
   0   4  11    13516.85    10854.05   1448.94 o 
 -19   5  11      608.38      333.60    298.75 o 
 -17   5  11     6512.65     7013.06    442.42 o 
 -15   5  11      135.72      251.70    104.05 o 
 -13   5  11     3426.50     3283.44    332.59 o 
 -11   5  11      876.61      870.77     85.48 o 
  -9   5  11    60212.15    67227.92   2263.03 o 
  -7   5  11    28338.95    32713.13   1404.13 o 
  -5   5  11      163.60      179.25    134.44 o 
  -3   5  11      199.48       59.75    104.56 o 
  -1   5  11     1605.97     2539.38    552.69 o 
   1   5  11    11640.10    11740.88   1239.81 o 
 -20   6  11     2834.62     2673.81    627.38 o 
 -18   6  11    13255.82    15171.19    682.84 o 
 -16   6  11     2734.99     2598.67    272.75 o 
 -14   6  11      621.30      736.64    157.38 o 
 -12   6  11     1072.49     1297.75    105.62 o 
 -10   6  11     8061.55     8175.08    316.96 o 
  -8   6  11     1657.59     1676.40    128.69 o 
  -6   6  11     3402.82     3421.49    369.23 o 
  -4   6  11     2576.47     2584.19    492.94 o 
  -2   6  11      693.67      657.25    313.69 o 
   0   6  11     3747.33     3536.33    873.84 o 
 -19   7  11        9.59      202.34    201.66 o 
 -17   7  11     3831.61     4195.17    359.04 o 
 -15   7  11       13.82      108.30    104.56 o 
 -13   7  11      848.96     1463.88    358.50 o 
 -11   7  11     3179.67     2442.95    190.50 o 
  -9   7  11    31640.38    35174.91   1919.47 o 
  -7   7  11    10055.21    12306.38    670.15 o 
  -5   7  11       69.41      101.93     97.09 o 
  -3   7  11       35.27        0.00     68.05 o 
  -1   7  11     1555.42     1528.79    318.92 o 
   1   7  11     5091.81     4210.85   1157.66 o 
 -18   8  11     4327.00     4463.66    396.40 o 
 -16   8  11      155.32      112.03    105.62 o 
 -14   8  11      101.08       74.69     44.81 o 
 -12   8  11     2611.93     2678.47    189.88 o 
 -10   8  11    15626.10    17288.62    754.34 o 
  -8   8  11     6901.89     7675.66    522.12 o 
  -6   8  11     3099.01     3636.89    390.38 o 
  -4   8  11      985.46      988.14    236.07 o 
  -2   8  11       50.37      343.16    195.19 o 
   0   8  11     3317.00     2732.58    425.34 o 
 -19   9  11       65.29     1129.65    530.28 o 
 -17   9  11      322.83      401.65    149.38 o 
 -15   9  11       13.26        0.00     74.69 o 
 -13   9  11       97.54      268.88    194.19 o 
 -11   9  11     3940.43     4588.22    381.34 o 
  -9   9  11     5700.12     6702.06    516.81 o 
  -7   9  11     3310.28     3234.41    369.23 o 
  -5   9  11       64.71      108.30     89.63 o 
  -3   9  11        6.20       22.41     63.37 o 
  -1   9  11      350.25      597.90    195.19 o 
 -18  10  11       50.08      162.74     99.93 o 
 -16  10  11      154.39      373.44    253.94 o 
 -14  10  11       73.77      119.50    104.56 o 
 -12  10  11       31.08       14.94     89.63 o 
 -10  10  11     1432.22     1576.51    254.76 o 
  -8  10  11     1588.16     1824.62    304.13 o 
  -6  10  11       14.37        0.00     67.22 o 
  -4  10  11     1774.40     2151.64    348.08 o 
  -2  10  11       23.25        0.00     99.43 o 
 -17  11  11        3.17        0.00    164.31 o 
 -15  11  11      375.49      343.56    209.13 o 
 -13  11  11        7.87       29.88    164.31 o 
 -11  11  11      517.02      635.52    162.82 o 
  -9  11  11     5930.34     7223.65    584.45 o 
  -7  11  11     2020.37     2418.01    369.53 o 
  -5  11  11      659.44     1002.44    240.19 o 
  -3  11  11      850.96     1195.99    279.75 o 
  -1  11  11       92.58      142.48    126.67 o 
 -16  12  11      107.39      313.69    239.00 o 
 -14  12  11      222.23      134.44    119.50 o 
 -12  12  11      250.24      373.44    268.88 o 
 -10  12  11      373.12      271.47    121.12 o 
  -8  12  11     1782.49     1953.99    338.00 o 
  -6  12  11      116.30      114.52    119.50 o 
  -4  12  11      992.78     1173.66    293.49 o 
  -2  12  11       85.46      169.29    125.43 o 
 -17  13  11      210.12      268.88    224.06 o 
 -15  13  11       20.61        0.00    149.38 o 
 -13  13  11      555.57      657.25    313.69 o 
 -11  13  11        9.05      298.30    162.82 o 
  -9  13  11        4.19        6.79     52.28 o 
  -7  13  11      141.20      282.45    110.53 o 
  -5  13  11       94.13       84.65     66.80 o 
  -3  13  11      655.53      791.69    313.69 o 
 -16  14  11      518.77      567.63    298.75 o 
 -14  14  11      173.38        0.00    134.44 o 
 -12  14  11       15.09      194.19    164.31 o 
 -10  14  11      631.78      829.90    222.52 o 
  -8  14  11     2929.44     3355.06    457.19 o 
  -6  14  11     1085.60      922.54    263.43 o 
  -4  14  11      112.04      239.48    157.42 o 
 -13  15  11        0.22       29.88    104.56 o 
 -11  15  11     2188.42     2061.38    582.56 o 
  -9  15  11     3145.91     3601.71    478.42 o 
  -7  15  11     2659.73     2530.52    437.62 o 
  -5  15  11       66.63      179.93    110.53 o 
 -12  16  11      329.85      522.81    328.63 o 
 -10  16  11     1665.42     1673.00    537.75 o 
  -8  16  11     1776.37     1686.23    358.81 o 
  -6  16  11      885.46      973.47    278.56 o 
 -20   0  12       10.30       74.69    179.25 o 
 -18   0  12      598.34      687.13    239.00 o 
 -16   0  12     4520.81     3582.32    230.77 o 
 -14   0  12    48741.84    44932.61    961.43 o 
 -12   0  12   233858.67   212542.11  16072.76 o 
 -10   0  12      175.28      224.06     74.69 o 
  -8   0  12    11937.06    10730.03    699.49 o 
  -6   0  12     2360.10     2673.14    297.57 o 
  -4   0  12    54775.79    59634.48   3189.16 o 
  -2   0  12    18070.23    16431.26   1329.44 o 
   0   0  12      437.76      478.00    298.75 o 
 -21   1  12     1879.91     1857.35    363.37 o 
 -19   1  12     1036.21     1390.77    289.17 o 
 -17   1  12     1104.36     1012.87    146.68 o 
 -15   1  12     9505.60     8724.68    359.27 o 
 -13   1  12    29084.86    25381.39   1474.84 o 
 -11   1  12     1051.62      890.98    136.10 o 
  -9   1  12     2606.57     2108.03    138.09 o 
  -7   1  12     8438.49     7361.85    389.08 o 
  -5   1  12     8156.32     8416.37    373.60 o 
  -3   1  12    30565.81    31165.87   1550.62 o 
  -1   1  12    15801.14    12181.06    865.92 o 
   1   1  12      590.93      673.46    248.05 o 
 -20   2  12      213.55        0.00    209.13 o 
 -18   2  12     1381.81     1133.62    204.82 o 
 -16   2  12       53.59       69.02     60.37 o 
 -14   2  12     1895.90     1419.79    184.56 o 
 -12   2  12    72144.92    74508.28   2274.44 o 
 -10   2  12     1093.90     1019.83    126.29 o 
  -8   2  12     2684.27     2447.08    218.01 o 
  -6   2  12       17.45       37.16     35.12 o 
  -4   2  12     5355.65     4934.30    353.86 o 
  -2   2  12     5578.53     5855.92    559.51 o 
   0   2  12      159.59      375.10    194.19 o 
 -21   3  12      933.84      631.48    210.46 o 
 -19   3  12       33.75       72.55     71.70 o 
 -17   3  12      816.79      650.86    166.98 o 
 -15   3  12        3.22        0.00     57.38 o 
 -13   3  12     5364.33     4700.44    332.12 o 
 -11   3  12      528.86      337.70     62.88 o 
  -9   3  12      368.25      202.15     78.69 o 
  -7   3  12      862.85      940.30    174.04 o 
  -5   3  12      871.84      875.09    151.18 o 
  -3   3  12     4974.33     5089.49    369.18 o 
  -1   3  12     3631.30     2953.35    422.50 o 
 -20   4  12      172.08      118.05    164.31 o 
 -18   4  12       57.37       27.80     46.26 o 
 -16   4  12     1267.42     1249.18    183.07 o 
 -14   4  12    10164.34    11661.37    513.13 o 
 -12   4  12    12523.87    12912.38    366.61 o 
 -10   4  12      285.36      268.50    134.44 o 
  -8   4  12       87.07       14.94     59.75 o 
  -6   4  12     2741.09     3390.81    492.94 o 
  -4   4  12     2147.79     2135.03    322.02 o 
  -2   4  12     3131.95     2527.89    364.29 o 
   0   4  12      105.83      185.65    110.95 o 
 -21   5  12        1.47      164.31    179.25 o 
 -19   5  12       38.52       50.63     62.87 o 
 -17   5  12      716.20     1066.98    181.82 o 
 -13   5  12     4832.88     5819.74    409.80 o 
 -11   5  12      265.79      292.55     68.36 o 
  -9   5  12      185.78      119.50     49.72 o 
  -7   5  12      436.96      403.31    149.38 o 
  -5   5  12     3325.98     3107.00    537.75 o 
  -3   5  12      239.65      463.06    224.06 o 
  -1   5  12      250.49      134.44    119.50 o 
 -20   6  12      193.27      164.31     57.73 o 
 -18   6  12      271.11      351.50    100.45 o 
 -16   6  12       20.06        0.00     29.88 o 
 -14   6  12     2892.40     2390.00    305.76 o 
 -10   6  12       55.97       54.77     52.28 o 
  -8   6  12     1151.81     1293.13    204.15 o 
  -6   6  12      170.43       89.63     59.75 o 
  -4   6  12      747.76      492.94    224.06 o 
  -2   6  12     2811.74     3002.44    612.44 o 
   0   6  12        0.23        0.00    119.50 o 
 -19   7  12      138.00      164.31     93.31 o 
 -17   7  12       39.39       44.81     51.88 o 
 -15   7  12     6531.07     7323.53    535.89 o 
 -13   7  12    22156.44    21221.43    900.20 o 
 -11   7  12     3286.92     3216.02    258.73 o 
  -9   7  12     2933.42     2526.70    383.23 o 
  -7   7  12     1415.86     1403.89    240.19 o 
  -5   7  12     7472.60     7257.44    596.71 o 
  -3   7  12    16343.30    14349.44   1165.13 o 
  -1   7  12     1347.52     1281.62    297.57 o 
 -20   8  12      239.25      328.63    679.66 o 
 -18   8  12     1220.22     1130.26    231.65 o 
 -16   8  12      492.13      521.75    146.75 o 
 -14   8  12    14414.19    17491.82   1314.50 o 
 -12   8  12    10968.56    13499.67    530.74 o 
 -10   8  12        1.00       75.99     43.46 o 
  -8   8  12     4044.55     3805.56    395.98 o 
  -6   8  12      340.65      271.47    118.40 o 
  -4   8  12      987.56     1048.03    229.51 o 
  -2   8  12    11946.51    11370.70    850.22 o 
 -19   9  12       29.84       67.22     31.69 o 
 -17   9  12     1112.49     1358.58    261.53 o 
 -15   9  12       54.37       44.81    119.50 o 
 -13   9  12     4559.72     4410.55    403.31 o 
 -11   9  12     2702.50     3216.80    337.35 o 
  -9   9  12      243.55      284.52    110.53 o 
  -7   9  12     1596.25     1849.58    300.89 o 
  -5   9  12      618.48      817.49    231.65 o 
  -3   9  12     8243.93     8424.75    723.47 o 
  -1   9  12     1851.16     1869.24    380.91 o 
 -18  10  12      452.07      550.98    182.81 o 
 -16  10  12       77.72      224.06    134.44 o 
 -14  10  12     2016.10     1598.31    433.19 o 
 -12  10  12    11950.02    12540.17    657.44 o 
 -10  10  12     1221.35     1319.39    244.03 o 
  -8  10  12      543.74      463.06    158.44 o 
  -6  10  12      153.07      112.03     73.94 o 
  -4  10  12      840.19     1000.60    321.16 o 
  -2  10  12     5274.32     4385.30    559.81 o 
 -17  11  12       17.06      209.13    253.94 o 
 -15  11  12     3058.64     2524.44    567.63 o 
 -13  11  12     4465.53     4331.88    731.94 o 
 -11  11  12     1553.41     1577.41    262.26 o 
  -9  11  12      259.11      102.07    209.13 o 
  -7  11  12      753.54      875.75    222.52 o 
  -5  11  12     1943.41     2168.02    378.49 o 
  -3  11  12     8460.55     7938.09    739.14 o 
 -18  12  12        5.29       89.63     53.44 o 
 -16  12  12     1177.01      985.88    358.50 o 
 -14  12  12     4941.33     5138.50    821.56 o 
 -12  12  12    18204.80    19866.88   1613.25 o 
 -10  12  12      135.04       54.77     59.75 o 
  -8  12  12      421.81      522.03    197.37 o 
  -6  12  12      408.01      427.76    172.13 o 
  -4  12  12     6535.34     5606.83    622.91 o 
 -17  13  12        1.36      164.31    179.25 o 
 -15  13  12      645.74      567.63    298.75 o 
 -13  13  12      167.69      463.06    253.94 o 
 -11  13  12       21.81        0.00     27.74 o 
  -9  13  12        0.19        0.00     99.93 o 
  -7  13  12        6.84      143.15     96.69 o 
  -5  13  12      208.24      253.94    224.06 o 
 -16  14  12       30.28       74.69    104.56 o 
 -14  14  12      461.71      403.31    209.13 o 
 -12  14  12     1095.66      896.25    403.31 o 
 -10  14  12       85.25      139.11     52.28 o 
  -8  14  12      231.03      299.68    165.07 o 
  -6  14  12       41.32      145.11    107.55 o 
 -15  15  12      120.36      209.13    224.06 o 
 -13  15  12      200.68      433.19    313.69 o 
 -11  15  12       25.90        0.00    134.44 o 
  -9  15  12      422.47      378.71    358.50 o 
  -7  15  12      197.06      433.19    200.69 o 
 -12  16  12       15.10      209.13    253.94 o 
 -10  16  12        4.45       44.81    179.25 o 
  -8  16  12      212.58      169.29    164.31 o 
 -21   1  13      237.10      136.10    291.28 o 
 -19   1  13       53.39       34.85    101.77 o 
 -17   1  13      721.38      567.68     98.58 o 
 -15   1  13     1546.90     1186.10     84.77 o 
 -13   1  13     1188.58      826.18    201.66 o 
 -11   1  13     1065.69     1004.77    146.44 o 
  -9   1  13      391.93      434.12     59.86 o 
  -7   1  13      258.23      243.44     49.47 o 
  -5   1  13        0.51      106.37     57.18 o 
  -3   1  13       16.60        0.00     93.31 o 
  -1   1  13       30.70       80.19     70.34 o 
 -22   2  13      116.63        0.00    175.86 o 
 -20   2  13       16.88        0.00    216.59 o 
 -18   2  13     6392.09     7581.14    369.07 o 
 -16   2  13     2508.98     2498.19    202.94 o 
 -14   2  13      185.36       70.81     42.21 o 
 -12   2  13     4216.56     3607.14    279.75 o 
 -10   2  13      691.46      836.15    134.42 o 
  -8   2  13    18016.86    20072.11    577.85 o 
  -6   2  13     3905.88     3320.76    268.17 o 
  -4   2  13       75.74      150.07     80.81 o 
  -2   2  13     1598.70     1411.80    318.92 o 
 -21   3  13      506.07        2.99    209.13 o 
 -19   3  13     6930.47     7146.89    386.65 o 
 -17   3  13    10493.15    11393.11    465.12 o 
 -15   3  13     1522.71     1202.71    176.80 o 
 -13   3  13     6384.09     5883.37    260.60 o 
 -11   3  13      310.55      310.10     74.39 o 
  -9   3  13    19727.77    19886.27   1344.38 o 
  -7   3  13    31371.97    36961.39   1131.01 o 
  -5   3  13      814.65      540.96    116.32 o 
  -3   3  13     1767.69     1761.88    333.56 o 
  -1   3  13      650.63      629.55    237.40 o 
 -22   4  13       91.15       38.24    216.59 o 
 -20   4  13     2170.18     1873.00    373.44 o 
 -18   4  13    19502.27    20535.94    748.37 o 
 -16   4  13     2112.12     1595.65    202.44 o 
 -14   4  13     1296.31     1064.63     87.27 o 
 -12   4  13     2276.41     2205.30    171.27 o 
 -10   4  13     5291.96     5033.94    522.81 o 
  -8   4  13    54951.40    64754.08   2151.00 o 
  -6   4  13    27789.73    32115.63   1687.94 o 
  -4   4  13        2.19      290.29    112.46 o 
  -2   4  13     3772.82     3091.47    530.28 o 
 -21   5  13       12.85      373.44    253.94 o 
 -19   5  13     5788.79     5637.40    414.58 o 
 -17   5  13    10130.28    10782.94    570.83 o 
 -15   5  13     6004.69     5688.43    453.82 o 
 -13   5  13     3275.44     3037.69    162.09 o 
 -11   5  13     1771.44     1935.71    164.49 o 
  -9   5  13    11353.71    11501.88    881.31 o 
  -7   5  13    28806.38    34296.51   1717.81 o 
  -5   5  13       65.35       74.69     74.69 o 
  -3   5  13     2481.56     2882.94    597.50 o 
  -1   5  13      615.36      478.00    298.75 o 
 -20   6  13        2.01      189.21     93.89 o 
 -18   6  13     5838.68     6204.81    437.29 o 
 -16   6  13     1444.63     1528.37    248.05 o 
 -14   6  13        5.00      194.19     99.43 o 
 -12   6  13     3360.88     3082.21    201.50 o 
 -10   6  13       16.50        0.00     59.56 o 
  -8   6  13    11486.89    13802.25   1030.69 o 
  -6   6  13    14801.06    17835.38   1299.56 o 
  -4   6  13      476.35      283.81    253.94 o 
  -2   6  13      961.47     1299.56    418.25 o 
 -21   7  13       54.08      612.44    388.38 o 
 -19   7  13     3003.25     3271.85    545.60 o 
 -17   7  13     5126.51     5302.15    473.90 o 
 -15   7  13     5000.81     5093.69    687.13 o 
 -13   7  13      860.95      894.00    115.65 o 
 -11   7  13       67.59      133.08     57.38 o 
  -9   7  13     4582.00     5277.42    453.82 o 
  -7   7  13    18083.11    22168.06   1013.83 o 
  -5   7  13      360.60      321.16    137.31 o 
  -3   7  13      841.94      925.56    276.19 o 
 -20   8  13      882.93      897.29    226.91 o 
 -18   8  13     4575.84     4735.48    467.81 o 
 -16   8  13       75.82       85.36     82.16 o 
 -14   8  13        7.59       89.63     89.63 o 
 -12   8  13        0.51        0.00     62.88 o 
 -10   8  13     4167.31     4119.26    400.95 o 
  -8   8  13    16610.18    18261.88    913.60 o 
  -6   8  13     9757.68     9980.16    734.03 o 
  -4   8  13      363.18      485.70    174.04 o 
  -2   8  13      245.31      223.07    157.38 o 
 -19   9  13     1238.37      960.55    221.07 o 
 -17   9  13      470.29      422.52    143.40 o 
 -15   9  13      837.55     1284.63    388.38 o 
 -13   9  13        6.36        0.00    134.44 o 
 -11   9  13      981.07     1138.26    181.82 o 
  -9   9  13     2190.07     2407.00    331.59 o 
  -7   9  13     3377.70     3855.47    454.18 o 
  -5   9  13      274.05      286.48    137.95 o 
  -3   9  13       93.48      195.43    125.43 o 
 -20  10  13      297.80      403.31    224.06 o 
 -18  10  13      142.08      172.61     93.31 o 
 -16  10  13       50.15      194.19    164.31 o 
 -14  10  13      901.67     1314.50    403.31 o 
 -12  10  13       22.71        0.00     67.22 o 
 -10  10  13       30.21        0.76     51.72 o 
  -8  10  13     1031.94      831.04    214.80 o 
  -6  10  13      490.23      639.33    174.00 o 
  -4  10  13      225.04      354.02    156.84 o 
 -19  11  13      608.75      578.00    216.59 o 
 -17  11  13      713.39      537.75    224.06 o 
 -15  11  13      423.63      328.63    194.19 o 
 -13  11  13      622.97      941.06    388.38 o 
 -11  11  13       26.82       66.54     29.16 o 
  -9  11  13     2709.16     2570.52    310.23 o 
  -7  11  13     1673.44     1871.49    327.43 o 
  -5  11  13      350.50      412.82    155.63 o 
 -18  12  13     1499.35     1269.69    433.19 o 
 -16  12  13      405.83      343.56    224.06 o 
 -14  12  13      213.21      224.06    194.19 o 
 -12  12  13      142.76      133.56     74.69 o 
 -10  12  13        5.98      130.51     96.64 o 
  -8  12  13     2133.89     2620.26    409.15 o 
  -6  12  13      617.33      726.51    231.65 o 
  -4  12  13      114.98      357.22    425.72 o 
 -17  13  13      521.00      597.50    328.63 o 
 -15  13  13       17.66       44.81     89.63 o 
 -13  13  13     1051.01     1344.38    478.00 o 
 -11  13  13      675.95      656.04    178.63 o 
  -9  13  13       36.03      164.31    171.78 o 
  -7  13  13       46.20      248.16    157.42 o 
  -5  13  13      329.54      567.63    298.75 o 
 -16  14  13      685.01      851.44    358.50 o 
 -14  14  13        1.51       44.81    119.50 o 
 -12  14  13      193.19      134.44    134.44 o 
 -10  14  13       71.31       49.79     60.78 o 
  -8  14  13     4919.59     5274.42    610.17 o 
  -6  14  13      984.50      771.98    244.03 o 
 -15  15  13        5.47       59.75    134.44 o 
 -13  15  13      324.65      463.06    343.56 o 
 -11  15  13      121.92       74.69    149.38 o 
  -9  15  13     2877.91     2871.05    452.13 o 
 -22   0  14     4511.33     4436.44    776.75 o 
 -20   0  14      867.31      567.63    253.94 o 
 -18   0  14     1337.97     1173.11    132.34 o 
 -16   0  14      278.23      170.96     62.53 o 
 -14   0  14    31891.98    23390.62   2823.19 o 
 -12   0  14    29102.46    35088.19   1613.25 o 
 -10   0  14    15553.96    18736.95    818.13 o 
  -8   0  14     5755.08     5770.32    365.12 o 
  -6   0  14     4074.95     3767.54    397.51 o 
  -4   0  14     4229.24     3973.38    702.06 o 
  -2   0  14    19272.45    14056.19   1448.94 o 
 -21   1  14     3743.21     3054.95    418.94 o 
 -19   1  14     1393.17      912.13    263.84 o 
 -17   1  14     1019.83      890.15     96.21 o 
 -15   1  14      325.32      266.80     48.11 o 
 -13   1  14    19589.37    20022.51    825.91 o 
 -11   1  14    26462.50    31197.93    839.03 o 
  -9   1  14     5024.96     5540.59    242.15 o 
  -7   1  14     3881.58     3901.64    274.38 o 
  -3   1  14    14501.02    11517.06    871.35 o 
 -22   2  14     1725.96     1999.04    344.26 o 
 -20   2  14     1000.35      842.80    136.46 o 
 -18   2  14      197.29      162.29     73.31 o 
 -16   2  14      426.16      460.00     66.74 o 
 -12   2  14     5790.74     6401.48    306.39 o 
 -10   2  14     8132.03     7484.35    407.79 o 
  -8   2  14      163.29      168.53     36.33 o 
  -6   2  14     1260.51     1294.67    202.01 o 
  -4   2  14      439.30      520.01    168.01 o 
  -2   2  14     5519.24     4304.53    553.85 o 
 -21   3  14     1385.72     1056.22    193.08 o 
 -19   3  14      952.60      783.33    122.37 o 
 -17   3  14       56.43       34.42     52.46 o 
 -15   3  14      314.82      478.95     70.11 o 
 -13   3  14     1872.36     1630.48    160.21 o 
 -11   3  14     2331.21     2118.53    258.62 o 
  -9   3  14     3411.90     3250.74    343.16 o 
  -7   3  14     1105.79     1126.24    208.10 o 
  -5   3  14       29.00      131.45     53.51 o 
  -3   3  14     2096.92     1759.40    353.72 o 
 -22   4  14      121.91        0.00    193.49 o 
 -20   4  14       67.43        0.00     51.72 o 
 -18   4  14       19.46       69.52     53.00 o 
 -16   4  14      701.01      454.32    171.06 o 
 -14   4  14     1540.28     1735.88    128.65 o 
 -12   4  14     6895.28     7425.67    419.38 o 
 -10   4  14     1482.53     1946.71    298.75 o 
  -8   4  14      139.19      365.97    126.75 o 
  -6   4  14       21.14       13.18     82.16 o 
  -4   4  14     1427.86     1219.80    278.56 o 
  -2   4  14     1508.90     1070.69    311.46 o 
 -21   5  14       73.02      184.23    120.24 o 
 -19   5  14        8.46      128.91     74.25 o 
 -17   5  14      235.35      147.38     56.15 o 
 -15   5  14      725.16      737.92     82.36 o 
  -9   5  14       27.13       29.88     89.63 o 
  -7   5  14      365.40      492.94    209.13 o 
  -5   5  14     1088.02     1152.72    231.65 o 
  -3   5  14      317.67      194.19    164.31 o 
 -22   6  14       34.19      702.06    388.38 o 
 -20   6  14       87.31      203.28    141.91 o 
 -18   6  14      163.35      168.91     63.33 o 
 -16   6  14      563.58      512.85    231.53 o 
 -14   6  14      933.80      774.78     87.33 o 
 -12   6  14     2708.23     2361.67    190.23 o 
 -10   6  14      624.82      553.19    154.25 o 
  -8   6  14      313.26      358.50    194.19 o 
  -6   6  14        3.86       14.94     44.81 o 
  -4   6  14      159.88      149.38    119.50 o 
 -21   7  14     1901.90     2532.12    417.27 o 
 -19   7  14        3.16        2.13     74.69 o 
 -17   7  14      354.56      370.12    139.97 o 
 -15   7  14     1438.88     2001.63    463.06 o 
 -13   7  14    13113.10    16230.23    591.04 o 
 -11   7  14     4829.35     5085.85    530.28 o 
  -9   7  14       11.32       39.83     59.75 o 
  -7   7  14     4070.08     3999.13    448.81 o 
  -5   7  14       45.63       18.67    115.28 o 
  -3   7  14     3630.04     2415.05    627.38 o 
 -20   8  14      405.37      268.88    105.62 o 
 -18   8  14      388.40      336.09    116.19 o 
 -16   8  14      262.06      343.56    253.94 o 
 -14   8  14     2810.35     3255.44    303.11 o 
 -12   8  14    18616.25    24192.88    793.00 o 
 -10   8  14     3708.92     4432.81    438.24 o 
  -8   8  14     1128.84     1501.07    279.75 o 
  -6   8  14        4.08       10.67     74.69 o 
  -4   8  14     1586.84     1793.48    369.23 o 
 -19   9  14      278.58      313.69    126.75 o 
 -17   9  14      352.26      507.88    168.01 o 
 -15   9  14      226.29       74.69    134.44 o 
 -13   9  14     1282.15     1031.57    198.86 o 
 -11   9  14      462.84      507.88    118.27 o 
  -9   9  14      543.73      409.95    139.97 o 
  -7   9  14     1699.35     1579.30    310.38 o 
  -5   9  14      278.72      227.94    135.40 o 
 -20  10  14      569.66      517.38    172.13 o 
 -18  10  14       67.18       53.78    104.56 o 
 -16  10  14      586.22      702.06    313.69 o 
 -14  10  14      735.60      507.88    253.94 o 
 -12  10  14     2800.16     2511.19    340.24 o 
 -10  10  14     2073.88     2226.20    351.03 o 
  -8  10  14        0.46       39.83     53.44 o 
  -6  10  14       23.53        0.00     55.48 o 
  -4  10  14      213.32      209.75    125.43 o 
 -19  11  14      189.08      209.13     93.52 o 
 -17  11  14      129.70      239.00    179.25 o 
 -15  11  14      530.60      582.56    298.75 o 
 -13  11  14     3769.91     4048.06    746.88 o 
 -11  11  14     4317.96     5352.52    538.36 o 
  -9  11  14     1052.46     1378.58    285.19 o 
  -7  11  14      407.31      450.76    171.32 o 
  -5  11  14        7.39       52.61    164.31 o 
 -18  12  14       45.49        0.00    134.44 o 
 -16  12  14        3.75      149.38    164.31 o 
 -14  12  14     6361.76     6273.75    941.06 o 
 -12  12  14     4078.25     4646.73    491.02 o 
 -10  12  14     1761.12     1917.29    344.36 o 
  -8  12  14      179.48      188.85    126.97 o 
  -6  12  14       20.93        0.00    194.19 o 
 -17  13  14       10.04        0.00    134.44 o 
 -15  13  14      116.97       14.94    104.56 o 
 -13  13  14      406.91      119.50    194.19 o 
 -11  13  14      911.95      841.93    240.06 o 
  -9  13  14      299.57      418.25    174.00 o 
  -7  13  14       23.90       44.81     74.69 o 
 -16  14  14       14.81       74.69    119.50 o 
 -14  14  14        7.91      388.38    283.81 o 
 -12  14  14      497.47      463.06    313.69 o 
 -10  14  14        2.64       73.54    224.06 o 
  -8  14  14       61.28       50.56     54.60 o 
 -13  15  14       95.55      209.13    224.06 o 
 -11  15  14       27.44       44.81    164.31 o 
 -23   1  15       19.28        0.00    283.81 o 
 -21   1  15      250.23        0.00    336.09 o 
 -19   1  15      942.41      919.56    138.03 o 
 -17   1  15      159.45      116.57     54.62 o 
 -15   1  15     4275.87     4969.61    354.48 o 
 -13   1  15      649.59      678.98    174.04 o 
 -11   1  15      519.60      395.79    112.13 o 
  -9   1  15      753.76      869.79    103.54 o 
  -7   1  15      154.02      124.56     56.25 o 
  -5   1  15       76.32      261.41    137.31 o 
  -3   1  15        8.74        0.00     99.93 o 
 -22   2  15      233.72       39.44    276.34 o 
 -20   2  15      550.09      395.11    120.78 o 
 -18   2  15      494.58      494.57     97.54 o 
 -16   2  15     2203.22     2162.74    239.85 o 
 -14   2  15     1027.13     1089.58    160.39 o 
 -12   2  15      634.81      583.42    115.36 o 
 -10   2  15     1434.01     1116.46    164.00 o 
  -8   2  15     1002.85      940.28    139.50 o 
  -6   2  15     6384.77     6254.44    579.90 o 
  -4   2  15     1307.80     1101.15    278.56 o 
 -23   3  15      336.87      223.35    110.53 o 
 -21   3  15       43.20       23.24    132.23 o 
 -19   3  15     2050.90     2078.75    211.27 o 
 -17   3  15    13811.04    15620.08    429.36 o 
 -15   3  15    16840.89    15795.04   1127.61 o 
 -13   3  15        3.63       47.30     60.78 o 
 -11   3  15     1524.25     1462.48    237.48 o 
  -9   3  15     1352.32     1570.97    246.70 o 
  -7   3  15    11419.86    12048.29    899.28 o 
  -5   3  15     8125.26     5981.14   1060.56 o 
  -3   3  15        0.05      253.94    160.33 o 
 -22   4  15       89.37      197.23    101.39 o 
 -20   4  15       16.31       44.22     97.19 o 
 -18   4  15     8532.84     8621.67    433.27 o 
 -16   4  15    16265.76    17466.83    523.31 o 
 -14   4  15     1679.49     1179.05    116.43 o 
 -12   4  15     2071.96     2227.23    276.34 o 
 -10   4  15      739.31      776.75    179.56 o 
  -8   4  15    12176.31    11596.21    699.49 o 
  -6   4  15    24587.18    25260.38   1090.44 o 
  -4   4  15     3310.27     3002.44    627.38 o 
 -21   5  15      725.30     1225.67    275.90 o 
 -19   5  15      110.56       53.35     71.70 o 
 -17   5  15     8605.49     8533.43    479.88 o 
 -15   5  15    10676.78    12733.86    458.35 o 
 -13   5  15       96.03       39.63     43.12 o 
 -11   5  15     2932.94     2774.74    322.02 o 
  -9   5  15      112.13      119.50    104.56 o 
  -7   5  15      558.81      657.25    178.63 o 
  -5   5  15    11504.24    11740.88   1209.94 o 
 -22   6  15        0.47      311.55    560.16 o 
 -20   6  15     1017.95     1363.59    258.03 o 
 -18   6  15        3.89      150.25     89.32 o 
 -16   6  15     7687.62     7826.75    578.34 o 
 -14   6  15     4613.18     5511.20    259.66 o 
 -12   6  15      544.45      431.80     77.29 o 
 -10   6  15     1893.98     2061.38    433.19 o 
  -8   6  15     2597.16     2375.06    492.94 o 
  -6   6  15    10862.72    11292.75   1165.13 o 
  -4   6  15     1031.04     1448.94    463.06 o 
 -21   7  15      214.00      365.97    147.87 o 
 -19   7  15       84.91       34.14     35.85 o 
 -17   7  15     5695.56     5267.28    493.41 o 
 -15   7  15     3444.33     3540.19    612.44 o 
 -13   7  15      331.71      256.68     60.50 o 
 -11   7  15      517.53      471.36    139.97 o 
  -9   7  15      266.17      506.97    174.04 o 
  -7   7  15      203.23      104.56    246.47 o 
  -5   7  15     8244.70     7067.46    970.94 o 
 -20   8  15      345.37      231.53    121.55 o 
 -18   8  15     3199.80     3218.21    397.63 o 
 -16   8  15     4674.72     5332.69    776.75 o 
 -14   8  15     1065.54     1144.36    166.73 o 
 -12   8  15      347.56      252.18     89.32 o 
 -10   8  15      102.84      165.67    104.56 o 
  -8   8  15     5514.69     5391.56    554.45 o 
  -6   8  15     7149.90     7104.11    686.56 o 
 -21   9  15       90.55       82.16     63.37 o 
 -19   9  15      654.65      771.77    200.94 o 
 -17   9  15     1614.59     2300.38    537.75 o 
 -15   9  15      122.85      119.50    209.13 o 
 -13   9  15      186.98      227.38     99.86 o 
 -11   9  15       84.11      180.04    119.50 o 
  -9   9  15      397.56      383.74    152.88 o 
  -7   9  15      341.58      298.75    149.15 o 
  -5   9  15     1057.28     1025.89    290.69 o 
 -20  10  15        0.31       52.28     92.06 o 
 -18  10  15       61.64       56.24     89.32 o 
 -16  10  15      344.65      239.00    194.19 o 
 -14  10  15      295.57      776.75    343.56 o 
 -12  10  15       54.27       32.59     38.41 o 
 -10  10  15      159.29      231.53    116.19 o 
  -8  10  15      219.06      275.35    171.78 o 
  -6  10  15       47.49      154.75    117.17 o 
 -19  11  15      347.89      429.20    157.38 o 
 -17  11  15     1458.62     1523.63    463.06 o 
 -15  11  15     1658.72     1867.19    522.81 o 
 -13  11  15      431.48      612.44    175.86 o 
 -11  11  15      429.39      456.53    144.97 o 
  -9  11  15      724.87      507.02    182.81 o 
  -7  11  15      879.57      689.37    208.10 o 
 -18  12  15       50.66        0.00    224.06 o 
 -16  12  15      375.63      448.13    224.06 o 
 -14  12  15      120.32       14.94    194.19 o 
 -12  12  15      211.68      270.82    121.12 o 
 -10  12  15      518.26      594.59    201.30 o 
  -8  12  15       69.22      158.94    129.20 o 
 -17  13  15       68.89      283.81    283.81 o 
 -15  13  15     5165.89     6079.56    985.88 o 
 -13  13  15       34.30      268.88    179.25 o 
 -11  13  15      541.68      564.09    197.37 o 
  -9  13  15       36.25        0.00     89.32 o 
 -14  14  15       51.01      179.25    253.94 o 
 -12  14  15       91.22      119.50    149.38 o 
 -10  14  15      643.09      736.33    261.81 o 
 -22   0  16     2566.30     1732.75    433.19 o 
 -20   0  16     5489.83     5483.81    522.12 o 
 -18   0  16       96.08      110.23     63.26 o 
 -16   0  16     2420.50     2627.71    342.18 o 
 -14   0  16      215.30      179.25    134.44 o 
 -12   0  16    24461.62    27275.88   1508.69 o 
 -10   0  16    16347.05    20931.04   1180.06 o 
  -8   0  16     2199.41     2405.03    351.03 o 
  -6   0  16     2335.39     2136.06    522.81 o 
  -4   0  16      134.34      179.25    194.19 o 
 -23   1  16     1316.16      890.63    448.13 o 
 -21   1  16    11458.55    11035.49    633.22 o 
 -19   1  16     2084.80     1700.25    179.71 o 
 -17   1  16      263.33      284.84    124.70 o 
 -15   1  16      876.13      996.99    172.05 o 
 -13   1  16     3136.37     2798.43    348.56 o 
 -11   1  16    38980.63    40255.46   1020.13 o 
  -9   1  16     7829.55     8580.56    433.26 o 
  -7   1  16      576.41      803.16    140.01 o 
  -5   1  16     3207.56     2073.20    405.73 o 
 -22   2  16      697.52     1003.25    195.53 o 
 -20   2  16     3603.52     4458.48    387.32 o 
 -18   2  16       93.39       45.78     77.23 o 
 -16   2  16      865.65      813.06    116.08 o 
 -14   2  16      785.68      939.12    210.79 o 
 -12   2  16     3417.55     2713.36    266.24 o 
 -10   2  16     2454.82     2341.79    252.30 o 
  -8   2  16     1616.25     1824.18    238.20 o 
  -6   2  16      708.34      641.27    225.44 o 
  -4   2  16      139.63      234.02    160.33 o 
 -23   3  16      350.65      304.18    253.94 o 
 -21   3  16     3042.02     3434.02    355.99 o 
 -19   3  16      962.20     1096.46    158.02 o 
 -17   3  16      282.64      387.98     63.70 o 
 -15   3  16       20.55       14.94     24.86 o 
 -13   3  16       16.64       14.94     74.69 o 
 -11   3  16     4408.82     4638.40    433.06 o 
  -9   3  16     2464.15     2723.86    380.91 o 
  -7   3  16       10.67       28.22    102.49 o 
  -5   3  16      493.39      274.31    155.63 o 
 -22   4  16      399.00      346.95    249.18 o 
 -20   4  16      605.17      743.50    138.22 o 
 -18   4  16      101.33      144.09    152.64 o 
 -16   4  16      126.94      109.00     47.67 o 
 -14   4  16      336.99      430.47     94.08 o 
 -12   4  16     3365.08     4241.09    425.72 o 
 -10   4  16     1755.24     2414.11    320.99 o 
  -8   4  16      504.89      688.41    184.62 o 
  -6   4  16      436.02      253.94    239.00 o 
 -23   5  16      507.37      439.11    142.96 o 
 -21   5  16       43.70       67.64     89.68 o 
 -19   5  16        1.77       12.68     88.55 o 
 -17   5  16        9.18       56.30     47.43 o 
 -15   5  16     1230.81     1424.16    129.22 o 
 -13   5  16      854.68      862.65    184.62 o 
 -11   5  16     1271.91     1724.63    269.19 o 
  -9   5  16      226.12      307.71    124.29 o 
  -7   5  16        1.02      158.71    115.28 o 
  -5   5  16        8.74       44.81     44.81 o 
 -22   6  16      411.52      911.97    403.31 o 
 -20   6  16      354.81      332.07    132.50 o 
 -18   6  16      192.29       99.78    163.08 o 
 -16   6  16      955.74      869.78    122.04 o 
 -14   6  16       10.98        0.00     38.25 o 
 -12   6  16     1044.06     1271.32    225.44 o 
 -10   6  16     2556.28     3136.88    552.69 o 
  -8   6  16      233.88      327.08    149.38 o 
  -6   6  16      470.16      589.20    186.63 o 
 -21   7  16     2067.61     2276.69    348.08 o 
 -19   7  16       26.59       26.14     82.16 o 
 -17   7  16      923.94      845.31    200.69 o 
 -15   7  16       69.89       44.53     37.32 o 
 -13   7  16     2676.31     2958.50    338.00 o 
 -11   7  16    12781.84    14474.07    828.70 o 
  -9   7  16     4089.53     4879.61    528.12 o 
  -7   7  16      212.35      280.61    146.75 o 
 -22   8  16     1544.90     2106.19    478.00 o 
 -20   8  16     1522.50     1485.39    279.75 o 
 -18   8  16      557.36      449.99    160.26 o 
 -16   8  16     1018.52     1299.56    403.31 o 
 -14   8  16       15.16        0.00     42.25 o 
 -12   8  16     5345.64     6358.06    543.89 o 
 -10   8  16     7152.94     8462.38    686.31 o 
  -8   8  16      404.77      472.22    157.42 o 
  -6   8  16     1967.15     1891.21    390.38 o 
 -21   9  16     2393.04     2484.15    372.18 o 
 -19   9  16      324.36      464.03    161.43 o 
 -17   9  16      317.61      746.88    298.75 o 
 -15   9  16      598.92      612.44    239.00 o 
 -13   9  16       20.13        0.00     54.96 o 
 -11   9  16     4234.32     4735.19    500.96 o 
  -9   9  16     3000.69     3345.57    459.37 o 
  -7   9  16        9.72       66.15     55.48 o 
 -20  10  16     1190.16     1174.47    248.05 o 
 -18  10  16      691.48      642.31    328.63 o 
 -16  10  16      940.53      970.94    388.38 o 
 -14  10  16      398.47      283.81    209.13 o 
 -12  10  16      729.27      698.50    159.87 o 
 -10  10  16     2792.07     3261.57    437.48 o 
  -8  10  16       32.06       59.75     42.25 o 
 -19  11  16      247.97      316.10    161.43 o 
 -17  11  16       42.66      358.50    268.88 o 
 -15  11  16       66.70      224.06    194.19 o 
 -13  11  16     1437.38      997.17    232.10 o 
 -11  11  16     8924.53     9711.72    758.52 o 
  -9  11  16     2417.90     2402.98    405.73 o 
 -18  12  16       66.82       59.75    104.56 o 
 -16  12  16      138.85      134.44    253.94 o 
 -14  12  16      299.38      239.00     74.69 o 
 -12  12  16     3564.20     3602.01    487.77 o 
 -10  12  16     2456.42     2860.88    448.81 o 
 -17  13  16       13.90       29.88    104.56 o 
 -15  13  16       24.89      164.31    209.13 o 
 -13  13  16      217.39      104.56    134.44 o 
 -11  13  16     1660.04     2038.26    394.35 o 
 -16  14  16       86.31      776.75    418.25 o 
 -14  14  16       81.69      821.56    388.38 o 
 -12  14  16      110.52      224.06    253.94 o 
 -23   1  17       75.25        0.00    143.97 o 
 -21   1  17       37.94        0.00    186.72 o 
 -19   1  17     1162.60     1126.05    130.66 o 
 -17   1  17      127.06      327.08    109.45 o 
 -15   1  17       16.64       50.08    134.44 o 
 -13   1  17      745.53      808.68    164.68 o 
 -11   1  17       20.08       96.22     43.88 o 
  -9   1  17      296.96      278.76     75.29 o 
  -7   1  17       43.08        0.00    104.56 o 
 -24   2  17      949.63      886.51    463.06 o 
 -22   2  17       32.36       31.21     77.14 o 
 -20   2  17      400.63      260.84    144.62 o 
 -18   2  17        1.07       69.27     36.39 o 
 -16   2  17      945.07      869.23    154.76 o 
 -14   2  17     1706.11     1747.24    220.55 o 
 -12   2  17      150.33      181.78     72.05 o 
 -10   2  17      252.55      195.55     68.34 o 
  -8   2  17      152.11      124.04     83.43 o 
  -6   2  17     2726.75     2056.93    395.14 o 
 -23   3  17      142.75       87.65     60.32 o 
 -21   3  17      276.45      498.49    138.40 o 
 -19   3  17       10.77       81.09     49.66 o 
 -17   3  17    10145.64    10908.20    509.88 o 
 -15   3  17    11491.13    12985.79    648.48 o 
 -13   3  17     1896.51     1939.91    283.81 o 
 -11   3  17     1611.39     1955.58    295.18 o 
  -9   3  17       29.32        0.00     57.11 o 
  -7   3  17     2643.91     2718.63    597.50 o 
 -22   4  17        4.08       67.22    124.99 o 
 -20   4  17      193.51      266.23     94.08 o 
 -18   4  17     3570.33     3588.80    252.01 o 
 -16   4  17    12363.08    14074.37    567.61 o 
 -14   4  17     3485.04     3876.83    384.55 o 
 -12   4  17        0.11       74.69     82.54 o 
 -10   4  17     2074.50     2098.22    311.46 o 
  -8   4  17       43.24      266.58    126.67 o 
  -6   4  17     8304.37     6199.06    941.06 o 
 -23   5  17      279.85      311.17    317.47 o 
 -21   5  17      235.30      279.84     98.79 o 
 -19   5  17      339.21      385.52    108.34 o 
 -17   5  17     1216.39      949.56    138.17 o 
 -15   5  17    13216.34    13211.90    629.56 o 
 -13   5  17     3348.35     3442.38    522.81 o 
 -11   5  17      537.71      700.70    174.04 o 
  -9   5  17       31.14       14.94     68.05 o 
  -7   5  17     2171.68     2016.56    507.88 o 
 -22   6  17      141.96        0.00    124.29 o 
 -20   6  17      385.92      387.30    115.36 o 
 -18   6  17       97.84      133.03     60.71 o 
 -16   6  17     1021.09      594.66    110.78 o 
 -14   6  17      345.28      323.96     91.71 o 
 -12   6  17      645.33      696.25    189.24 o 
 -10   6  17     2049.51     1918.67    314.77 o 
  -8   6  17      316.05      552.69    200.69 o 
 -21   7  17       56.18       23.59     99.93 o 
 -19   7  17       54.21       36.04    104.17 o 
 -17   7  17      738.50      392.42    110.10 o 
 -15   7  17     7566.29     7735.54    433.36 o 
 -13   7  17     2401.57     2768.15    343.16 o 
 -11   7  17       66.64      203.93     95.80 o 
  -9   7  17       10.80       14.94     95.06 o 
  -7   7  17     1571.26     1510.45    257.57 o 
 -22   8  17        6.68       93.56    126.97 o 
 -20   8  17        1.96       99.58     29.88 o 
 -18   8  17     1820.16     1715.87    294.28 o 
 -16   8  17     4113.60     4537.53    304.24 o 
 -14   8  17      457.38      598.43    165.07 o 
 -12   8  17       17.12        8.71     60.78 o 
 -10   8  17      129.34      176.53    103.76 o 
  -8   8  17       75.93      388.38    171.32 o 
 -21   9  17        0.38       68.29     55.48 o 
 -19   9  17       71.03        0.00    156.84 o 
 -17   9  17     1842.83     2882.94    612.44 o 
 -15   9  17     1557.43     1789.60    322.86 o 
 -13   9  17      193.47      121.49     82.16 o 
 -11   9  17        0.50       39.83     80.16 o 
  -9   9  17      201.34      328.14    151.55 o 
 -20  10  17        3.83       13.69     60.78 o 
 -18  10  17       23.54      388.38    253.94 o 
 -14  10  17      246.81      233.82     89.24 o 
 -12  10  17       35.67       29.88     42.92 o 
 -10  10  17      678.82      789.03    237.48 o 
 -19  11  17      110.88        0.00     78.68 o 
 -17  11  17      666.40      612.44    328.63 o 
 -15  11  17     1114.28     1060.56    403.31 o 
 -13  11  17        1.23        0.00     56.29 o 
 -11  11  17      369.86      573.28    195.19 o 
 -18  12  17       29.50       44.81    149.38 o 
 -16  12  17      233.02      283.81    209.13 o 
 -14  12  17      319.49      373.44    268.88 o 
 -12  12  17        0.36       62.70     75.84 o 
 -17  13  17        2.93      597.50    373.44 o 
 -15  13  17       23.53      104.56    164.31 o 
 -13  13  17      145.85      253.94    224.06 o 
 -24   0  18        0.78        0.00    298.75 o 
 -22   0  18     2115.44     1852.25    433.19 o 
 -20   0  18     6632.98     6159.21    717.00 o 
 -18   0  18    23207.15    22536.86   2292.91 o 
 -16   0  18       59.28      194.19    134.44 o 
 -14   0  18      872.49      970.94    313.69 o 
 -12   0  18     3781.17     3838.92    431.52 o 
 -10   0  18    16898.28    17060.84   2337.72 o 
  -8   0  18     3371.87     2763.44    612.44 o 
 -23   1  18        2.75        0.00    209.13 o 
 -21   1  18     2242.70     2137.53    264.56 o 
 -19   1  18     3055.29     3049.62    232.71 o 
 -17   1  18      406.14      576.11    135.85 o 
 -15   1  18      697.23      607.32    182.81 o 
 -13   1  18      419.21      616.75    152.19 o 
 -11   1  18     3738.79     3500.36    290.23 o 
  -9   1  18     9467.37     8906.78    776.18 o 
  -7   1  18     3045.62     1925.74    379.81 o 
 -24   2  18      374.78      403.31    169.00 o 
 -22   2  18        3.06        0.00    169.17 o 
 -20   2  18     1881.81     2296.78    291.07 o 
 -18   2  18    15457.95    17396.32   1082.27 o 
 -16   2  18       19.69      194.19    116.19 o 
 -14   2  18     1335.00     1321.21    207.67 o 
 -12   2  18      165.78       53.03     54.40 o 
 -10   2  18     1798.41     1685.21    299.78 o 
  -8   2  18     1080.96      893.07    240.06 o 
 -23   3  18      214.54      354.65    131.43 o 
 -21   3  18       53.11       37.34     63.37 o 
 -19   3  18     1566.75     1741.15    381.79 o 
 -17   3  18       39.43       39.54     89.63 o 
 -15   3  18       77.95      234.02    126.97 o 
 -13   3  18      381.16      401.65    149.38 o 
 -11   3  18      648.12      707.61    184.62 o 
  -9   3  18     1562.98     1540.60    358.50 o 
  -7   3  18     1062.55      731.94    283.81 o 
 -24   4  18        0.84        0.00    141.91 o 
 -22   4  18      396.26      324.36    143.40 o 
 -20   4  18      977.70     1121.36    190.23 o 
 -18   4  18     1967.92     2134.54    196.80 o 
 -16   4  18      100.19      180.82    201.66 o 
 -14   4  18        1.11        0.00     78.69 o 
 -12   4  18     1740.95     1971.36    311.46 o 
 -10   4  18      763.49      947.53    231.53 o 
  -8   4  18      609.08      537.75    253.94 o 
 -23   5  18      329.98      112.03    306.22 o 
 -21   5  18      169.46      141.46     51.28 o 
 -19   5  18       61.56       62.90     62.87 o 
 -17   5  18      211.95      109.16     99.18 o 
 -15   5  18      104.27       41.83     49.72 o 
 -13   5  18      451.69      440.38    142.30 o 
 -11   5  18      838.85      883.72    211.25 o 
  -9   5  18       19.72        0.00     56.15 o 
 -22   6  18       32.49        0.00     85.66 o 
 -20   6  18      484.28      392.32    113.67 o 
 -18   6  18      121.36       98.75     65.98 o 
 -16   6  18       36.75       59.75     32.32 o 
 -14   6  18      291.78      337.23     90.88 o 
 -12   6  18        3.64      148.59     90.32 o 
 -10   6  18      297.30      437.31    152.88 o 
  -8   6  18      583.54      418.25    283.81 o 
 -23   7  18       78.03      170.29     99.43 o 
 -21   7  18     1149.06      773.17    190.97 o 
 -19   7  18     1439.75     1264.86    204.27 o 
 -17   7  18      116.16       61.80     32.49 o 
 -15   7  18      343.94      441.36    121.43 o 
 -13   7  18        0.03       57.88     74.31 o 
 -11   7  18     3796.57     3506.72    355.40 o 
  -9   7  18     5296.39     4297.42    416.42 o 
 -22   8  18      306.11      237.05    121.12 o 
 -20   8  18     2150.31     1825.41    253.02 o 
 -18   8  18     1808.88     1935.79    253.04 o 
 -16   8  18       72.58      158.34     72.05 o 
 -14   8  18      444.60      342.37    131.71 o 
 -12   8  18      509.96      310.81    216.59 o 
 -10   8  18      410.88      712.93    229.51 o 
 -21   9  18       88.22       73.81     82.16 o 
 -19   9  18     1219.97     1508.98    304.13 o 
 -17   9  18      243.57      235.68    142.30 o 
 -15   9  18      339.24      557.40    193.29 o 
 -13   9  18      533.80      590.42    199.85 o 
 -11   9  18      609.55      585.47    189.24 o 
 -20  10  18     1019.89     1230.05    283.47 o 
 -18  10  18     3371.34     3768.89    476.92 o 
 -16  10  18       18.15       74.69    209.13 o 
 -14  10  18      475.68      405.59    134.92 o 
 -12  10  18        0.90       74.69     53.44 o 
 -10  10  18      354.39      452.46    157.42 o 
 -19  11  18      461.97      608.70    246.47 o 
 -17  11  18        4.13      239.00    268.88 o 
 -15  11  18      146.45      253.94    149.38 o 
 -13  11  18        7.84      234.48    133.69 o 
 -11  11  18     1096.86      794.12    222.52 o 
 -18  12  18     2657.40     2599.13    672.19 o 
 -16  12  18       23.93       59.75    134.44 o 
 -14  12  18        1.63        0.00     89.63 o 
 -23   1  19      107.85        0.00     84.57 o 
 -21   1  19      113.74      106.77     53.23 o 
 -19   1  19      399.26      476.48    113.75 o 
 -17   1  19      671.55      657.25    179.56 o 
 -15   1  19       82.13      260.51    129.20 o 
 -13   1  19      139.28      225.72     92.79 o 
 -11   1  19        9.75      117.19     78.80 o 
  -9   1  19       15.91      140.41    124.29 o 
 -24   2  19     1211.18      843.94    291.28 o 
 -22   2  19       85.80      278.99    186.72 o 
 -20   2  19       10.75       23.69     47.59 o 
 -18   2  19      824.53     1178.25    206.62 o 
 -16   2  19       89.64      149.38    149.38 o 
 -14   2  19     3865.71     4229.27    376.12 o 
 -12   2  19     1288.68     1481.86    289.17 o 
 -10   2  19      143.49      209.13    116.19 o 
 -23   3  19      943.72     1358.21    267.32 o 
 -21   3  19       92.36        0.00    149.38 o 
 -19   3  19     1044.32     1121.23    157.13 o 
 -17   3  19      640.53     1180.32    388.38 o 
 -15   3  19     7939.40     9219.58    657.05 o 
 -13   3  19     5588.97     6902.21    596.71 o 
 -11   3  19      301.91      377.17    146.75 o 
  -9   3  19      782.21      761.81    373.44 o 
 -24   4  19     3035.41     3840.46    409.71 o 
 -22   4  19       29.26      176.00    113.09 o 
 -20   4  19      560.35      486.48    114.83 o 
 -18   4  19       50.30       86.69     91.40 o 
 -16   4  19     3844.15     4145.89    425.34 o 
 -14   4  19    14579.46    16933.47   1299.56 o 
 -12   4  19     3367.10     3565.91    432.67 o 
 -10   4  19      344.01      521.06    178.63 o 
 -23   5  19     1215.43     2008.62    410.06 o 
 -21   5  19      684.66      513.26    132.90 o 
 -19   5  19     1092.11     1050.11    184.13 o 
 -17   5  19        1.66       14.94     26.72 o 
 -15   5  19     3300.19     2856.47    369.23 o 
 -13   5  19     4829.12     4753.89    491.07 o 
 -11   5  19      423.35      467.40    163.46 o 
  -9   5  19     1278.06     1224.88    448.13 o 
 -22   6  19       49.61      151.73     81.38 o 
 -20   6  19      327.86       81.48     57.93 o 
 -18   6  19      564.59      386.59    209.14 o 
 -16   6  19       29.28       43.45     38.41 o 
 -14   6  19     3257.69     2995.17    309.78 o 
 -12   6  19     3521.90     3559.54    438.24 o 
 -10   6  19       74.12       70.95     82.16 o 
 -23   7  19      573.09      439.98    179.25 o 
 -21   7  19      636.48      390.40    116.45 o 
 -19   7  19      286.06      263.99     96.21 o 
 -17   7  19       16.56       54.32     71.70 o 
 -15   7  19     1360.71     1435.87    223.90 o 
 -13   7  19     3502.82     3830.65    370.64 o 
 -11   7  19      497.56      466.71    143.54 o 
 -22   8  19       26.19        4.68    117.29 o 
 -20   8  19       29.31        0.00     91.71 o 
 -18   8  19       36.15       85.55     60.21 o 
 -16   8  19     1880.71     1748.40    260.37 o 
 -14   8  19     3962.04     4208.14    379.27 o 
 -12   8  19     1250.07     1074.29    210.06 o 
 -21   9  19      229.79      177.88    151.72 o 
 -19   9  19        0.13       93.18    141.91 o 
 -17   9  19      514.64      603.78    160.39 o 
 -15   9  19      678.23      761.81    313.69 o 
 -13   9  19      724.37      828.16    226.91 o 
 -11   9  19      534.06      569.98    199.85 o 
 -20  10  19      170.04      220.46    186.72 o 
 -18  10  19      130.96       81.83    105.44 o 
 -16  10  19       77.59       54.77     82.16 o 
 -14  10  19      214.87      164.31    116.19 o 
 -12  10  19        2.59        0.00    104.56 o 
 -19  11  19       84.95      283.35    201.66 o 
 -17  11  19       43.06      164.31    239.00 o 
 -15  11  19     1181.37     1210.18    306.73 o 
 -13  11  19       57.31        0.00    186.72 o 
 -16  12  19       33.19       44.81     89.63 o 
 -24   0  20      128.07        0.00    104.56 o 
 -22   0  20      268.76      163.28    152.88 o 
 -20   0  20     8600.58     8043.05    644.39 o 
 -18   0  20     3491.73     3913.63    657.25 o 
 -16   0  20      751.88      492.94    209.13 o 
 -14   0  20     1835.78     2016.56    463.06 o 
 -12   0  20       19.84      156.84    105.62 o 
 -10   0  20     2348.11     1448.94    492.94 o 
 -25   1  20       54.97        0.00    231.53 o 
 -23   1  20       22.57      141.71     78.90 o 
 -21   1  20      341.62      374.15    128.79 o 
 -19   1  20     3576.17     4294.51    385.65 o 
 -17   1  20     2515.05     2521.21    372.18 o 
 -15   1  20      139.05       67.22     52.28 o 
 -13   1  20      878.45      907.29    188.63 o 
 -11   1  20      428.94      413.54    118.36 o 
 -24   2  20      188.02      225.89    139.68 o 
 -22   2  20      283.58      282.20    201.66 o 
 -20   2  20      535.54      601.43    139.68 o 
 -18   2  20     1546.31     1889.86    332.59 o 
 -16   2  20      875.12      918.66    232.37 o 
 -14   2  20      702.81      845.41    175.22 o 
 -12   2  20      334.15      349.74    152.88 o 
 -10   2  20      345.52      358.50    224.06 o 
 -23   3  20       95.53       82.99    216.59 o 
 -21   3  20      116.49      111.35     57.38 o 
 -19   3  20      520.86      949.92    183.42 o 
 -17   3  20      728.71      881.31    313.69 o 
 -15   3  20      289.36      381.40    157.38 o 
 -13   3  20      913.54     1038.31    258.62 o 
 -11   3  20       95.48      300.35    146.75 o 
 -24   4  20        0.02        0.00     67.99 o 
 -22   4  20      417.69      158.50    373.44 o 
 -20   4  20      416.36      317.50    146.97 o 
 -18   4  20      632.54      552.69    283.81 o 
 -16   4  20      107.00      106.70     65.29 o 
 -14   4  20       34.25      102.43     43.23 o 
 -12   4  20        3.48      194.19    110.53 o 
 -23   5  20      250.03      231.83    131.71 o 
 -21   5  20      292.46      197.78    168.15 o 
 -19   5  20      297.26      425.30    122.74 o 
 -17   5  20       22.62      136.48     81.14 o 
 -15   5  20       52.54       10.67     82.16 o 
 -13   5  20        0.20        0.00     52.28 o 
 -11   5  20      603.97      428.04    152.88 o 
 -22   6  20       45.76       52.67     73.65 o 
 -20   6  20      271.09      160.77    124.06 o 
 -18   6  20      599.57      721.77    165.73 o 
 -16   6  20       22.92        0.00     30.18 o 
 -14   6  20      144.32       83.09    156.84 o 
 -12   6  20        9.22        0.00     52.28 o 
 -23   7  20        4.44       10.95     78.69 o 
 -21   7  20     1148.89      934.23    185.90 o 
 -19   7  20     1494.52     1389.99    223.28 o 
 -17   7  20       89.33       29.88     66.80 o 
 -15   7  20       90.54       91.96     55.02 o 
 -13   7  20      473.17      477.10    140.69 o 
 -22   8  20       11.69       15.56    107.57 o 
 -20   8  20      972.81      852.46    225.96 o 
 -18   8  20     2607.54     2644.06    318.27 o 
 -16   8  20      183.77      168.21    121.12 o 
 -14   8  20      190.91       99.58     59.75 o 
 -12   8  20       53.98      133.48    102.33 o 
 -21   9  20        3.71      143.29    216.59 o 
 -19   9  20      321.14      441.72    179.25 o 
 -17   9  20      110.66      330.89    125.74 o 
 -15   9  20       10.04      104.56    105.62 o 
 -13   9  20      932.16      987.57    211.29 o 
 -20  10  20      421.57      537.39    216.34 o 
 -18  10  20     1178.54     1393.45    315.84 o 
 -16  10  20      342.97      389.87    194.19 o 
 -14  10  20      143.92      288.96    224.06 o 
 -17  11  20      330.18      373.44    268.88 o 
 -25   1  21       38.65      151.95    186.72 o 
 -23   1  21       48.71      251.06    132.50 o 
 -21   1  21      437.52      825.52    201.73 o 
 -19   1  21       25.22      119.50    107.55 o 
 -17   1  21      207.84      277.59    125.43 o 
 -15   1  21      324.77      512.27    178.63 o 
 -13   1  21        0.78        0.30     65.72 o 
 -24   2  21      197.23       99.85    104.56 o 
 -22   2  21      282.88      394.16    163.46 o 
 -20   2  21        0.17      138.33    134.44 o 
 -18   2  21      221.53      198.08    104.56 o 
 -16   2  21      196.26        5.50    201.66 o 
 -14   2  21      276.70      389.23    184.62 o 
 -12   2  21     1783.28     1946.54    425.72 o 
 -23   3  21     1642.99     1777.23    308.51 o 
 -21   3  21     1542.98     1667.43    244.54 o 
 -19   3  21       19.44       89.63    119.50 o 
 -17   3  21       85.19        0.00     89.63 o 
 -15   3  21     1171.89     1364.92    274.01 o 
 -13   3  21     2250.68     2624.00    405.73 o 
 -24   4  21     1002.45      922.05    229.51 o 
 -22   4  21     1192.43      993.19    336.09 o 
 -20   4  21        3.61        0.00     45.90 o 
 -18   4  21      329.15      388.38    224.06 o 
 -16   4  21       35.40       44.81     76.85 o 
 -14   4  21     4879.04     4539.51    522.76 o 
 -12   4  21     6033.71     5688.13    746.88 o 
 -23   5  21     1575.49     1384.38    272.65 o 
 -21   5  21     1558.80     1544.52    232.93 o 
 -19   5  21       28.48      101.38     44.90 o 
 -17   5  21      388.81      330.92    136.10 o 
 -15   5  21      222.23       67.22     67.22 o 
 -13   5  21       76.52      153.31     81.38 o 
 -22   6  21      993.52      986.16    186.54 o 
 -20   6  21      225.52      393.68    157.42 o 
 -18   6  21      259.27      153.11    156.84 o 
 -16   6  21      422.40      392.80    119.48 o 
 -14   6  21     1036.91     1024.46    250.87 o 
 -23   7  21      944.63      769.83    214.80 o 
 -21   7  21      403.04      559.15    195.19 o 
 -19   7  21        0.09       67.22     77.48 o 
 -17   7  21       92.02      149.38     99.43 o 
 -15   7  21      181.32      109.36     83.06 o 
 -22   8  21      331.49      598.21    216.59 o 
 -20   8  21       57.87      162.36    118.40 o 
 -18   8  21       44.10       65.32    103.42 o 
 -16   8  21      227.98      224.06    107.55 o 
 -14   8  21     1964.08     1614.15    258.83 o 
 -21   9  21        1.91       95.06     94.75 o 
 -19   9  21       48.09      101.58     88.72 o 
 -17   9  21       67.56      233.17    114.78 o 
 -18  10  21        0.08      122.35     62.83 o 
 -24   0  22      138.90      204.15    388.38 o 
 -22   0  22       55.04      616.35    724.47 o 
 -20   0  22      576.67      657.25    283.81 o 
 -18   0  22     5294.76     5661.31    851.44 o 
 -16   0  22      938.59     1105.38    373.44 o 
 -14   0  22        7.09        0.00     59.75 o 
 -25   1  22       48.05       51.60     57.38 o 
 -23   1  22       93.05       33.61    156.84 o 
 -21   1  22        0.40       29.88     89.32 o 
 -19   1  22     1169.10      968.19    257.33 o 
 -17   1  22     6447.97     7127.38    660.09 o 
 -15   1  22     1008.13      968.34    242.25 o 
 -13   1  22      547.48      595.63    210.46 o 
 -24   2  22        8.92        0.00    119.50 o 
 -22   2  22      357.80      503.03    201.66 o 
 -20   2  22      318.81      373.44    239.00 o 
 -18   2  22      825.50      799.33    226.91 o 
 -16   2  22      335.70      627.38    313.69 o 
 -14   2  22      124.72       73.54     63.33 o 
 -23   3  22      126.24      168.91    136.10 o 
 -21   3  22       49.30       83.47     97.09 o 
 -19   3  22        1.26      134.44    164.31 o 
 -17   3  22     1322.51     1538.56    433.19 o 
 -15   3  22      510.87      717.69    222.52 o 
 -24   4  22       39.45        0.00     52.28 o 
 -22   4  22       68.42       59.75    134.44 o 
 -20   4  22      171.79      191.20    104.05 o 
 -18   4  22      688.79      896.25    328.63 o 
 -16   4  22       32.38        0.00     56.68 o 
 -14   4  22       94.13      119.50    106.88 o 
 -23   5  22        5.21        0.00    351.03 o 
 -21   5  22      547.80      606.09    210.46 o 
 -19   5  22      329.82      329.12    154.25 o 
 -17   5  22       44.09        0.00     74.57 o 
 -15   5  22        0.01      114.00     99.93 o 
 -22   6  22      180.88      142.35     89.63 o 
 -20   6  22        5.63       84.07     68.29 o 
 -18   6  22      250.05      326.63    157.38 o 
 -16   6  22      357.87      578.82    157.05 o 
 -21   7  22      108.69       48.55     97.09 o 
 -19   7  22      867.44      847.79    192.19 o 
 -17   7  22     1839.94     1625.70    322.02 o 
 -20   8  22       87.46        6.85    186.72 o 
 -18   8  22     1125.80     1015.30    257.33 o 
 -23   1  23        9.42      140.10    492.94 o 
 -21   1  23       72.99       71.17     78.68 o 
 -19   1  23       44.76       59.75    141.91 o 
 -17   1  23       89.13      343.08    157.42 o 
 -15   1  23       64.14        0.00     74.57 o 
 -24   2  23       26.24      148.82    128.75 o 
 -22   2  23      198.05      313.69    253.94 o 
 -20   2  23       70.23      149.38    209.13 o 
 -18   2  23       17.66      164.31    179.25 o 
 -16   2  23       84.55        0.00    149.38 o 
 -23   3  23     1500.79     1553.50    478.00 o 
 -21   3  23     1452.49     1732.75    492.94 o 
 -19   3  23       70.04      149.38    149.38 o 
 -17   3  23      383.54      433.19    268.88 o 
 -24   4  23      857.57      985.88    388.38 o 
 -22   4  23     1043.61     1120.31    373.44 o 
 -20   4  23       53.80      313.69    239.00 o 
 -18   4  23       61.14       89.63    119.50 o 
 -16   4  23      201.86      286.03    142.30 o 
 -23   5  23      442.10      463.06    253.94 o 
 -21   5  23     2085.17     2181.60    378.49 o 
 -19   5  23      213.00       39.83    171.78 o 
 -17   5  23      218.58      276.64    129.20 o 
 -22   6  23      227.61      378.57    168.01 o 
 -20   6  23        2.35       55.19     57.41 o 
 -18   6  23        0.10       81.72     78.68 o 
 -21   7  23     1337.61     1258.87    301.42 o 
 -19   7  23      179.95      104.56    149.38 o 
 -24   0  24     2493.39     2031.50    552.69 o 
 -22   0  24       11.35        0.00    164.31 o 
 -20   0  24        3.60        0.00    104.56 o 
 -18   0  24     1826.31     2136.06    537.75 o 
 -23   1  24      569.60      283.81    194.19 o 
 -21   1  24       73.10       91.28     69.71 o 
 -19   1  24        9.79       19.48    121.12 o 
 -24   2  24     2206.63     2195.81    552.69 o 
 -22   2  24       15.80        0.00    134.44 o 
 -20   2  24      316.16      433.19    239.00 o 
 -18   2  24       64.18      194.19    224.06 o 
 -23   3  24      119.35      194.19    209.13 o 
 -21   3  24       47.02       89.63    134.44 o 
 -19   3  24      118.39       74.69    104.56 o 
 -22   4  24        9.55      170.49    152.88 o 
 -20   4  24       14.44      194.19    179.25 o 
 -21   5  24       61.77        0.00    119.50 o 
                                                 
